# Supplementary material for: β-K(VO2)2(PO4)
Source: Acta Crystallogr Sect E Struct Rep Online. 2012 Dec 12;69(Pt 1):i2. doi: 10.1107/S1600536812049884 (PMC3588275; doi:10.1107/S1600536812049884)
Supplement: Supplementary file 1 [file e-69-000i2-sup1.cif]

##############################################################################
#                                                                            #
# This CIF contains the data in a paper accepted for publication in          #
# Acta Crystallographica Section E. It conforms to the requirements of       #
# Notes for Authors for Acta Crystallographica Section E, and has been       #
# peer reviewed under the auspices of the IUCr Commission on Journals.       #
#                                                                            #
# Full details of the Crystallographic Information File format               #
# are given in the paper "The Crystallographic Information File (CIF):       #
# a New Standard Archive File for Crystallography" by S. R. Hall, F. H.      #
# Allen and I. D. Brown [Acta Cryst. (1991), A47, 655-685].                  #
#                                                                            #
# The current version of the core CIF dictionary is obtainable from          #
# ftp://ftp.iucr.org/pub/cif_core.dic.                                       #
#                                                                            #
# Software is freely available for graphical display of the structure(s)     #
# in this CIF. For information consult the CIF software page                 #
# http://www.iucr.org/resources/cif/software.                                #
#                                                                            #
# This file may be used for bona fide research purposes within the           #
# scientific community so long as proper attribution is given to the journal # 
# article from which it was obtained.                                        #
#                                                                            #
##############################################################################
data_I
_audit_creation_method     SHELXL-97
_chemical_name_systematic
;
Potassium bis(dioxovanadyl) phosphate
;
_chemical_name_common     ?
_chemical_formula_moiety     'K O8 P V2'
_chemical_formula_sum     'K O8 P V2'
_chemical_formula_iupac     'K (V O2)2 (P O4)'
_chemical_formula_weight     299.95
_chemical_melting_point     ?
_symmetry_cell_setting     triclinic
_symmetry_space_group_name_H-M     'P -1'
_symmetry_space_group_name_Hall     '-P 1'
loop_
    _symmetry_equiv_pos_as_xyz
    'x, y, z'
    '-x, -y, -z'
_cell_length_a     4.7438(8)
_cell_length_b     13.889(2)
_cell_length_c     21.201(3)
_cell_angle_alpha     70.89(2)
_cell_angle_beta     89.55(3)
_cell_angle_gamma     88.66(3)
_cell_volume     1319.5(4)
_cell_formula_units_Z     8
_cell_measurement_reflns_used     25
_cell_measurement_theta_min     10
_cell_measurement_theta_max     16
_cell_measurement_temperature     298(2)
_exptl_crystal_description     Prism
_exptl_crystal_colour     'yellow ochre'
_exptl_crystal_size_max     0.28
_exptl_crystal_size_mid     0.18
_exptl_crystal_size_min     0.12
_exptl_crystal_density_diffrn     3.020
_exptl_crystal_density_meas     ?
_exptl_crystal_density_method     'not measured'
_exptl_crystal_F_000     1152
_exptl_absorpt_coefficient_mu     3.710
_exptl_absorpt_correction_type     psi-scan
_exptl_absorpt_process_details     '(North <i>et al.</i>, 1968)'
_exptl_absorpt_correction_T_min     0.447
_exptl_absorpt_correction_T_max     0.668
_exptl_special_details     ?
_diffrn_ambient_temperature     298(2)
_diffrn_radiation_type     MoK\a
_diffrn_radiation_wavelength     0.71073
_diffrn_radiation_source     'fine-focus sealed tube'
_diffrn_radiation_monochromator     graphite
_diffrn_measurement_device_type     'Enraf--Nonius CAD-4'
_diffrn_measurement_method     \w/2\q
_diffrn_detector_area_resol_mean     ?
_diffrn_reflns_number     7567
_diffrn_reflns_av_R_equivalents     0.0211
_diffrn_reflns_av_sigmaI/netI     0.0308
_diffrn_reflns_theta_min     2.03
_diffrn_reflns_theta_max     26.97
_diffrn_reflns_theta_full     26.97
_diffrn_measured_fraction_theta_max     0.991
_diffrn_measured_fraction_theta_full     0.991
_diffrn_reflns_limit_h_min     -6
_diffrn_reflns_limit_h_max     1
_diffrn_reflns_limit_k_min     -17
_diffrn_reflns_limit_k_max     17
_diffrn_reflns_limit_l_min     -27
_diffrn_reflns_limit_l_max     27
_diffrn_standards_number     2
_diffrn_standards_interval_count     ?
_diffrn_standards_interval_time     120
_diffrn_standards_decay_%     1.22
loop_
    _diffrn_standard_refln_index_h
    _diffrn_standard_refln_index_k
    _diffrn_standard_refln_index_l
    0 2 14
    0 4 14
_refine_special_details
;
Refinement of <i>F</i>^2^ against ALL reflections. The weighted <i>R</i>-factor
<i>wR</i> and goodness of fit <i>S</i> are based on <i>F</i>^2^, conventional
<i>R</i>-factors <i>R</i> are based on <i>F</i>, with <i>F</i> set to zero for
negative <i>F</i>^2^. The threshold expression of <i>F</i>^2^ >
\s(<i>F</i>^2^) is used only for calculating <i>R</i>-factors(gt) <i>etc</i>.
and is not relevant to the choice of reflections for refinement.
<i>R</i>-factors based on <i>F</i>^2^ are statistically about twice as large
as those based on <i>F</i>, and <i>R</i>- factors based on ALL data will be
even larger.
;
_reflns_number_total     5673
_reflns_number_gt     4828
_reflns_threshold_expression     I>2\s(I)
_refine_ls_structure_factor_coef     Fsqd
_refine_ls_matrix_type     full
_refine_ls_R_factor_all     0.0374
_refine_ls_R_factor_gt     0.0295
_refine_ls_wR_factor_gt     0.0819
_refine_ls_wR_factor_ref     0.0862
_refine_ls_goodness_of_fit_ref     1.083
_refine_ls_restrained_S_all     1.083
_refine_ls_number_reflns     5673
_refine_ls_number_parameters     434
_refine_ls_number_restraints     0
_refine_ls_weighting_scheme     calc
_refine_ls_weighting_details
         'calc w=1/[\s^2^(Fo^2^)+(0.0450P)^2^+1.4475P] where P=(Fo^2^+2Fc^2^)/3'
_atom_sites_solution_primary     direct
_atom_sites_solution_secondary     difmap
_refine_ls_shift/su_max     0.001
_refine_ls_shift/su_mean     0.000
_refine_diff_density_max     0.799
_refine_diff_density_min     -0.503
_refine_ls_extinction_method     'SHELXL97 (Sheldrick, 2008)'
_refine_ls_extinction_coef     0.0177(5)
_refine_ls_extinction_expression
                                  'Fc^*^=kFc[1+0.001xFc^2^\l^3^/sin(2\q)]^-1/4^'
loop_
    _atom_type_symbol
    _atom_type_description
    _atom_type_scat_dispersion_real
    _atom_type_scat_dispersion_imag
    _atom_type_scat_source
    'O' 'O' 0.0106 0.0060
                         'International Tables Vol C Tables 4.2.6.8 and 6.1.1.4'
    'P' 'P' 0.1023 0.0942
                         'International Tables Vol C Tables 4.2.6.8 and 6.1.1.4'
    'K' 'K' 0.2009 0.2494
                         'International Tables Vol C Tables 4.2.6.8 and 6.1.1.4'
    'V' 'V' 0.3005 0.5294
                         'International Tables Vol C Tables 4.2.6.8 and 6.1.1.4'
_computing_data_collection
                'CAD-4 EXPRESS (Duisenberg, 1992; Mac\'i\<cek & Yordanov, 1992)'
_computing_cell_refinement
                'CAD-4 EXPRESS (Duisenberg, 1992; Mac\'i\<cek & Yordanov, 1992)'
_computing_data_reduction     'XCAD4 (Harms & Wocadlo, 1995)'
_computing_structure_solution     'SHELXS97 (Sheldrick, 2008)'
_computing_structure_refinement     'SHELXL97 (Sheldrick, 2008)'
_computing_molecular_graphics     'DIAMOND (Brandenburg, 1998)'
_computing_publication_material     'WinGX (Farrugia, 2012)'
loop_
    _atom_site_type_symbol
    _atom_site_label
    _atom_site_fract_x
    _atom_site_fract_y
    _atom_site_fract_z
    _atom_site_U_iso_or_equiv
    _atom_site_adp_type
    _atom_site_calc_flag
    _atom_site_refinement_flags
    _atom_site_occupancy
    _atom_site_symmetry_multiplicity
    _atom_site_disorder_assembly
    _atom_site_disorder_group
    P P1 0.81894(16) 0.82998(6) 0.62044(4) 0.00927(16) Uani d . 1 1 . .
    P P2 0.30877(16) 0.66561(6) 0.38286(4) 0.00846(16) Uani d . 1 1 . .
    P P3 0.69764(16) 0.95394(6) 0.88110(4) 0.00847(16) Uani d . 1 1 . .
    P P4 0.18695(16) 0.55208(6) 0.11864(4) 0.00897(16) Uani d . 1 1 . .
    V V1 0.67895(11) 0.62518(4) 0.74349(2) 0.01025(12) Uani d . 1 1 . .
    V V2 0.20740(11) 0.84522(4) 0.97612(2) 0.00914(12) Uani d . 1 1 . .
    V V3 0.67812(11) 0.86795(4) 0.75923(3) 0.01073(12) Uani d . 1 1 . .
    V V4 0.33078(11) 0.63012(4) 0.24341(3) 0.01087(12) Uani d . 1 1 . .
    V V5 0.79712(10) 0.68009(4) 0.47752(2) 0.00898(12) Uani d . 1 1 . .
    V V6 0.32962(11) 0.87164(4) 0.25925(3) 0.01096(12) Uani d . 1 1 . .
    V V7 0.30088(11) 0.82752(4) 0.52064(2) 0.00904(12) Uani d . 1 1 . .
    V V8 0.70261(11) 0.65479(4) 0.01947(2) 0.00902(12) Uani d . 1 1 . .
    K K1 0.19194(17) 0.53056(6) 0.62537(4) 0.02600(18) Uani d . 1 1 . .
    K K2 0.80918(17) 0.84200(7) 0.12683(4) 0.02642(18) Uani d . 1 1 . .
    K K3 0.25658(18) 0.65377(7) 0.87178(4) 0.02692(19) Uani d . 1 1 . .
    K K4 0.74706(18) 0.97341(6) 0.36973(4) 0.02608(19) Uani d . 1 1 . .
    O O1 0.6015(5) 0.78815(16) 0.46573(11) 0.0130(4) Uani d . 1 1 . .
    O O2 0.4024(4) 0.74851(16) 0.96467(11) 0.0132(4) Uani d . 1 1 . .
    O O3 0.8822(4) 0.93237(16) 0.94288(10) 0.0116(4) Uani d . 1 1 . .
    O O4 0.1257(4) 0.85042(17) 0.59847(11) 0.0146(4) Uani d . 1 1 . .
    O O5 0.1243(4) 0.62663(16) 0.44482(10) 0.0113(4) Uani d . 1 1 . .
    O O6 0.9010(4) 0.75197(16) 0.02434(11) 0.0135(4) Uani d . 1 1 . .
    O O7 0.1026(5) 0.72520(17) 0.52599(11) 0.0135(4) Uani d . 1 1 . .
    O O8 0.8785(4) 0.55572(16) 0.09744(11) 0.0145(5) Uani d . 1 1 . .
    O O9 0.6199(5) 0.65051(17) 0.40334(11) 0.0146(4) Uani d . 1 1 . .
    O O10 0.2347(5) 0.77905(16) 0.34598(11) 0.0143(5) Uani d . 1 1 . .
    O O11 0.3322(5) 0.86573(18) 0.03997(11) 0.0184(5) Uani d . 1 1 . .
    O O12 0.3868(4) 0.94798(16) 0.90171(11) 0.0136(4) Uani d . 1 1 . .
    O O13 0.2543(5) 0.93608(16) 0.16436(11) 0.0129(4) Uani d . 1 1 . .
    O O14 0.6717(5) 0.59606(18) 0.54165(11) 0.0177(5) Uani d . 1 1 . .
    O O15 0.7832(6) 0.71576(17) 0.65851(11) 0.0201(5) Uani d . 1 1 . .
    O O16 0.3734(4) 0.57915(17) 0.05664(11) 0.0141(4) Uani d . 1 1 . .
    O O17 0.7492(5) 0.89548(16) 0.66473(11) 0.0131(4) Uani d . 1 1 . .
    O O18 0.2579(5) 0.59998(16) 0.33811(11) 0.0126(4) Uani d . 1 1 . .
    O O19 0.2327(6) 0.62756(17) 0.15666(11) 0.0196(5) Uani d . 1 1 . .
    O O20 0.1780(5) 0.92122(18) 0.46105(12) 0.0195(5) Uani d . 1 1 . .
    O O21 0.8267(5) 0.62017(18) 0.96030(12) 0.0184(5) Uani d . 1 1 . .
    O O22 0.7748(5) 0.87717(16) 0.84469(11) 0.0143(5) Uani d . 1 1 . .
    O O23 0.6303(5) 0.86329(17) 0.55904(11) 0.0143(4) Uani d . 1 1 . .
    O O24 0.2538(5) 0.44138(16) 0.16220(11) 0.0131(4) Uani d . 1 1 . .
    O O25 0.2320(5) 0.98015(16) 0.27381(11) 0.0174(5) Uani d . 1 1 . .
    O O26 0.7750(5) 0.74426(16) 0.77524(11) 0.0163(5) Uani d . 1 1 . .
    O O27 0.2304(5) 0.75295(16) 0.22901(11) 0.0175(5) Uani d . 1 1 . .
    O O28 0.7767(5) 0.51742(16) 0.72784(11) 0.0166(5) Uani d . 1 1 . .
    O O29 0.3424(5) 0.62895(19) 0.74222(12) 0.0219(5) Uani d . 1 1 . .
    O O30 0.6654(5) 0.8693(2) 0.25991(13) 0.0236(5) Uani d . 1 1 . .
    O O31 0.3413(5) 0.86967(19) 0.76068(12) 0.0215(5) Uani d . 1 1 . .
    O O32 0.6666(5) 0.6285(2) 0.24292(13) 0.0231(5) Uani d . 1 1 . .
loop_
    _atom_site_aniso_label
    _atom_site_aniso_U_11
    _atom_site_aniso_U_22
    _atom_site_aniso_U_33
    _atom_site_aniso_U_12
    _atom_site_aniso_U_13
    _atom_site_aniso_U_23
    P1 0.0107(4) 0.0107(3) 0.0072(3) -0.0017(3) 0.0015(3) -0.0039(3)
    P2 0.0090(4) 0.0101(3) 0.0066(3) -0.0001(3) -0.0001(3) -0.0032(3)
    P3 0.0086(4) 0.0090(3) 0.0070(3) -0.0001(3) 0.0002(3) -0.0016(3)
    P4 0.0105(4) 0.0087(3) 0.0069(3) -0.0003(3) -0.0015(3) -0.0013(3)
    V1 0.0148(3) 0.0087(2) 0.0071(2) -0.00055(19) -0.00053(19) -0.00236(19)
    V2 0.0078(2) 0.0107(2) 0.0082(2) 0.00032(18) -0.00125(18) -0.00212(19)
    V3 0.0153(3) 0.0088(2) 0.0081(2) -0.00139(19) 0.00208(19) -0.00273(19)
    V4 0.0157(3) 0.0089(2) 0.0081(2) -0.00129(19) -0.0007(2) -0.00267(19)
    V5 0.0072(2) 0.0115(2) 0.0083(2) -0.00063(18) 0.00118(18) -0.00344(19)
    V6 0.0161(3) 0.0088(2) 0.0082(2) -0.00082(19) -0.0007(2) -0.00290(19)
    V7 0.0077(2) 0.0114(2) 0.0083(2) 0.00012(18) -0.00159(18) -0.00353(19)
    V8 0.0081(2) 0.0101(2) 0.0083(2) -0.00074(18) 0.00148(19) -0.00222(19)
    K1 0.0215(4) 0.0238(4) 0.0267(4) -0.0012(3) 0.0034(3) -0.0002(3)
    K2 0.0228(4) 0.0352(4) 0.0265(4) 0.0008(3) -0.0044(3) -0.0173(4)
    K3 0.0252(4) 0.0351(4) 0.0268(4) -0.0088(3) 0.0098(3) -0.0186(4)
    K4 0.0262(4) 0.0217(4) 0.0252(4) -0.0035(3) -0.0088(3) -0.0003(3)
    O1 0.0112(10) 0.0162(11) 0.0130(10) 0.0018(8) -0.0012(8) -0.0069(9)
    O2 0.0106(10) 0.0134(10) 0.0139(11) -0.0001(8) 0.0009(8) -0.0023(8)
    O3 0.0109(10) 0.0149(10) 0.0085(10) 0.0027(8) -0.0021(8) -0.0032(8)
    O4 0.0077(10) 0.0244(12) 0.0149(11) -0.0013(9) 0.0013(8) -0.0110(9)
    O5 0.0090(10) 0.0150(10) 0.0085(10) 0.0021(8) 0.0012(8) -0.0024(8)
    O6 0.0092(10) 0.0120(10) 0.0169(11) -0.0007(8) -0.0019(9) -0.0014(8)
    O7 0.0099(10) 0.0176(11) 0.0160(11) -0.0025(8) 0.0016(9) -0.0094(9)
    O8 0.0083(10) 0.0172(11) 0.0142(11) -0.0006(8) 0.0006(8) 0.0001(9)
    O9 0.0095(11) 0.0224(11) 0.0156(11) 0.0013(9) -0.0015(9) -0.0114(9)
    O10 0.0217(12) 0.0102(10) 0.0103(10) 0.0013(9) -0.0003(9) -0.0025(8)
    O11 0.0184(12) 0.0234(12) 0.0137(11) -0.0025(9) -0.0029(9) -0.0063(9)
    O12 0.0082(10) 0.0146(10) 0.0137(11) 0.0003(8) -0.0015(8) 0.0011(8)
    O13 0.0190(12) 0.0105(10) 0.0087(10) -0.0037(8) 0.0014(9) -0.0022(8)
    O14 0.0149(11) 0.0218(12) 0.0135(11) -0.0046(9) 0.0032(9) -0.0015(9)
    O15 0.0389(15) 0.0112(11) 0.0105(11) -0.0044(10) 0.0079(10) -0.0040(9)
    O16 0.0095(10) 0.0193(11) 0.0122(10) -0.0033(8) 0.0012(8) -0.0030(9)
    O17 0.0187(12) 0.0112(10) 0.0097(10) 0.0000(8) 0.0032(9) -0.0041(8)
    O18 0.0176(11) 0.0128(10) 0.0078(10) -0.0019(8) -0.0010(8) -0.0037(8)
    O19 0.0354(14) 0.0116(11) 0.0119(11) -0.0016(10) -0.0066(10) -0.0038(9)
    O20 0.0195(12) 0.0199(12) 0.0161(12) 0.0051(9) -0.0034(10) -0.0021(9)
    O21 0.0183(12) 0.0234(12) 0.0150(11) 0.0029(9) 0.0039(9) -0.0085(9)
    O22 0.0214(12) 0.0105(10) 0.0113(11) 0.0003(9) 0.0010(9) -0.0041(8)
    O23 0.0105(11) 0.0223(11) 0.0117(10) -0.0019(9) -0.0019(8) -0.0076(9)
    O24 0.0197(12) 0.0095(10) 0.0090(10) 0.0015(8) -0.0022(9) -0.0017(8)
    O25 0.0343(14) 0.0103(10) 0.0075(10) -0.0020(9) 0.0023(9) -0.0028(8)
    O26 0.0294(13) 0.0107(10) 0.0086(10) 0.0004(9) -0.0008(9) -0.0029(8)
    O27 0.0334(14) 0.0109(10) 0.0075(10) -0.0016(9) -0.0031(10) -0.0017(8)
    O28 0.0317(13) 0.0099(10) 0.0081(10) -0.0020(9) 0.0023(9) -0.0027(8)
    O29 0.0166(12) 0.0270(13) 0.0201(13) 0.0027(10) -0.0033(10) -0.0049(10)
    O30 0.0173(13) 0.0282(13) 0.0248(13) 0.0003(10) -0.0031(10) -0.0082(11)
    O31 0.0165(12) 0.0269(13) 0.0213(13) -0.0015(10) 0.0030(10) -0.0080(10)
    O32 0.0155(12) 0.0304(14) 0.0243(13) -0.0037(10) 0.0018(10) -0.0098(11)
_geom_special_details
;
All e.s.d.'s (except the e.s.d. in the dihedral angle between two l.s. planes)
are estimated using the full covariance matrix. The cell e.s.d.'s are taken
into account individually in the estimation of e.s.d.'s in distances, angles
and torsion angles; correlations between e.s.d.'s in cell parameters are only
used when they are defined by crystal symmetry. An approximate (isotropic)
treatment of cell e.s.d.'s is used for estimating e.s.d.'s involving l.s.
planes.
;
loop_
    _geom_bond_atom_site_label_1
    _geom_bond_atom_site_label_2
    _geom_bond_site_symmetry_2
    _geom_bond_distance
    _geom_bond_publ_flag
    P1 O23 . 1.521(3) ?
    P1 O4 1_655 1.529(2) ?
    P1 O17 . 1.536(2) ?
    P1 O15 . 1.539(2) ?
    P2 O5 . 1.524(2) ?
    P2 O9 . 1.532(2) ?
    P2 O18 . 1.539(2) ?
    P2 O10 . 1.546(2) ?
    P3 O3 . 1.523(2) ?
    P3 O12 . 1.531(2) ?
    P3 O13 2_676 1.537(2) ?
    P3 O22 . 1.544(2) ?
    P4 O16 . 1.525(3) ?
    P4 O8 1_455 1.529(2) ?
    P4 O19 . 1.537(2) ?
    P4 O24 . 1.539(2) ?
    V1 O29 . 1.596(2) ?
    V1 O28 . 1.690(2) ?
    V1 O15 . 1.899(3) ?
    V1 O24 2_666 1.934(2) ?
    V1 O26 . 2.041(2) ?
    V2 O11 1_556 1.593(2) ?
    V2 O2 . 1.694(2) ?
    V2 O3 1_455 1.927(3) ?
    V2 O12 . 1.952(3) ?
    V2 O6 1_456 2.008(3) ?
    V3 O31 . 1.598(2) ?
    V3 O26 . 1.692(2) ?
    V3 O22 . 1.918(2) ?
    V3 O17 . 1.941(2) ?
    V3 O25 2_676 2.048(2) ?
    V4 O32 . 1.592(2) ?
    V4 O27 . 1.689(2) ?
    V4 O19 . 1.912(2) ?
    V4 O18 . 1.942(2) ?
    V4 O28 2_666 2.014(2) ?
    V5 O14 . 1.595(3) ?
    V5 O1 . 1.694(2) ?
    V5 O5 1_655 1.926(2) ?
    V5 O9 . 1.952(2) ?
    V5 O7 1_655 2.009(3) ?
    V6 O30 . 1.593(3) ?
    V6 O25 . 1.688(2) ?
    V6 O10 . 1.924(3) ?
    V6 O13 . 1.948(2) ?
    V6 O27 . 2.021(2) ?
    V7 O20 . 1.590(3) ?
    V7 O7 . 1.695(2) ?
    V7 O23 . 1.917(2) ?
    V7 O4 . 1.955(2) ?
    V7 O1 . 2.010(3) ?
    V8 O21 1_554 1.588(2) ?
    V8 O6 . 1.694(2) ?
    V8 O16 . 1.918(3) ?
    V8 O8 . 1.950(3) ?
    V8 O2 1_554 2.005(3) ?
    K1 O18 2_566 2.771(3) ?
    K1 O14 . 2.852(3) ?
    K1 O7 . 2.856(3) ?
    K1 O28 1_455 2.885(3) ?
    K1 O9 2_666 2.895(3) ?
    K1 O14 1_455 2.996(3) ?
    K1 O32 2_666 3.008(4) ?
    K1 O18 2_666 3.097(3) ?
    K1 O29 . 3.287(3) ?
    K2 O13 1_655 2.763(3) ?
    K2 O6 . 2.866(3) ?
    K2 O11 . 2.873(3) ?
    K2 O27 1_655 2.901(4) ?
    K2 O12 2_676 2.910(3) ?
    K2 O11 1_655 3.037(3) ?
    K2 O30 . 3.038(3) ?
    K2 O13 . 3.124(3) ?
    K2 O32 . 3.256(4) ?
    K3 O21 1_455 2.704(3) ?
    K3 O2 . 2.802(3) ?
    K3 O24 2_666 2.848(3) ?
    K3 O8 2_666 2.853(3) ?
    K3 O29 . 2.903(3) ?
    K3 O24 2_566 2.988(3) ?
    K3 O26 1_455 3.040(4) ?
    K3 O31 . 3.181(4) ?
    K3 O26 . 3.193(4) ?
    K3 O21 . 3.240(3) ?
    K4 O20 1_655 2.744(3) ?
    K4 O1 . 2.806(3) ?
    K4 O4 2_676 2.822(3) ?
    K4 O17 2_676 2.889(3) ?
    K4 O31 2_676 2.933(3) ?
    K4 O17 2_776 2.977(3) ?
    K4 O25 1_655 3.041(3) ?
    K4 O30 . 3.147(3) ?
    K4 O25 . 3.171(3) ?
    K4 O20 . 3.264(4) ?
loop_
    _geom_angle_atom_site_label_1
    _geom_angle_atom_site_label_2
    _geom_angle_atom_site_label_3
    _geom_angle_site_symmetry_1
    _geom_angle_site_symmetry_3
    _geom_angle
    _geom_angle_publ_flag
    O23 P1 O4 . 1_655 109.01(14) ?
    O23 P1 O17 . . 109.42(14) ?
    O4 P1 O17 1_655 . 106.61(14) ?
    O23 P1 O15 . . 110.17(15) ?
    O4 P1 O15 1_655 . 109.90(17) ?
    O17 P1 O15 . . 111.63(13) ?
    O5 P2 O9 . . 109.44(14) ?
    O5 P2 O18 . . 108.38(13) ?
    O9 P2 O18 . . 106.84(14) ?
    O5 P2 O10 . . 109.41(14) ?
    O9 P2 O10 . . 111.43(16) ?
    O18 P2 O10 . . 111.26(13) ?
    O3 P3 O12 . . 109.42(13) ?
    O3 P3 O13 . 2_676 108.56(14) ?
    O12 P3 O13 . 2_676 106.81(15) ?
    O3 P3 O22 . . 109.33(14) ?
    O12 P3 O22 . . 111.71(15) ?
    O13 P3 O22 2_676 . 110.93(13) ?
    O16 P4 O8 . 1_455 109.06(13) ?
    O16 P4 O19 . . 109.92(14) ?
    O8 P4 O19 1_455 . 110.26(15) ?
    O16 P4 O24 . . 108.94(14) ?
    O8 P4 O24 1_455 . 106.65(15) ?
    O19 P4 O24 . . 111.92(13) ?
    O29 V1 O28 . . 105.95(15) ?
    O29 V1 O15 . . 104.16(15) ?
    O28 V1 O15 . . 95.75(11) ?
    O29 V1 O24 . 2_666 100.43(15) ?
    O28 V1 O24 . 2_666 90.45(11) ?
    O15 V1 O24 . 2_666 151.84(11) ?
    O29 V1 O26 . . 102.98(14) ?
    O28 V1 O26 . . 150.24(12) ?
    O15 V1 O26 . . 83.72(10) ?
    O24 V1 O26 2_666 . 77.53(10) ?
    O11 V2 O2 1_556 . 106.92(13) ?
    O11 V2 O3 1_556 1_455 110.30(13) ?
    O2 V2 O3 . 1_455 142.66(11) ?
    O11 V2 O12 1_556 . 103.25(12) ?
    O2 V2 O12 . . 93.04(11) ?
    O3 V2 O12 1_455 . 81.45(11) ?
    O11 V2 O6 1_556 1_456 96.50(12) ?
    O2 V2 O6 . 1_456 92.90(11) ?
    O3 V2 O6 1_455 1_456 80.19(10) ?
    O12 V2 O6 . 1_456 156.70(10) ?
    O31 V3 O26 . . 105.43(15) ?
    O31 V3 O22 . . 102.93(14) ?
    O26 V3 O22 . . 97.24(12) ?
    O31 V3 O17 . . 101.01(14) ?
    O26 V3 O17 . . 90.49(12) ?
    O22 V3 O17 . . 151.81(10) ?
    O31 V3 O25 . 2_676 102.47(15) ?
    O26 V3 O25 . 2_676 151.14(12) ?
    O22 V3 O25 . 2_676 83.48(11) ?
    O17 V3 O25 . 2_676 76.99(11) ?
    O32 V4 O27 . . 105.91(15) ?
    O32 V4 O19 . . 103.89(15) ?
    O27 V4 O19 . . 95.54(12) ?
    O32 V4 O18 . . 100.53(14) ?
    O27 V4 O18 . . 90.26(12) ?
    O19 V4 O18 . . 152.23(11) ?
    O32 V4 O28 . 2_666 105.13(15) ?
    O27 V4 O28 . 2_666 148.24(12) ?
    O19 V4 O28 . 2_666 83.39(11) ?
    O18 V4 O28 . 2_666 77.61(11) ?
    O14 V5 O1 . . 106.78(13) ?
    O14 V5 O5 . 1_655 110.53(13) ?
    O1 V5 O5 . 1_655 142.54(11) ?
    O14 V5 O9 . . 103.24(12) ?
    O1 V5 O9 . . 93.29(12) ?
    O5 V5 O9 1_655 . 81.56(10) ?
    O14 V5 O7 . 1_655 96.23(12) ?
    O1 V5 O7 . 1_655 93.05(11) ?
    O5 V5 O7 1_655 1_655 79.85(10) ?
    O9 V5 O7 . 1_655 156.79(10) ?
    O30 V6 O25 . . 105.48(15) ?
    O30 V6 O10 . . 103.21(15) ?
    O25 V6 O10 . . 96.97(11) ?
    O30 V6 O13 . . 101.01(15) ?
    O25 V6 O13 . . 90.43(12) ?
    O10 V6 O13 . . 151.70(10) ?
    O30 V6 O27 . . 103.95(14) ?
    O25 V6 O27 . . 149.67(12) ?
    O10 V6 O27 . . 83.24(10) ?
    O13 V6 O27 . . 76.87(10) ?
    O20 V7 O7 . . 107.46(13) ?
    O20 V7 O23 . . 111.76(13) ?
    O7 V7 O23 . . 140.64(12) ?
    O20 V7 O4 . . 101.96(12) ?
    O7 V7 O4 . . 94.01(12) ?
    O23 V7 O4 . . 81.21(10) ?
    O20 V7 O1 . . 95.37(13) ?
    O7 V7 O1 . . 93.37(11) ?
    O23 V7 O1 . . 80.05(10) ?
    O4 V7 O1 . . 158.15(10) ?
    O21 V8 O6 1_554 . 107.21(13) ?
    O21 V8 O16 1_554 . 110.63(12) ?
    O6 V8 O16 . . 142.02(11) ?
    O21 V8 O8 1_554 . 102.02(12) ?
    O6 V8 O8 . . 93.61(11) ?
    O16 V8 O8 . . 81.75(11) ?
    O21 V8 O2 1_554 1_554 95.70(12) ?
    O6 V8 O2 . 1_554 93.36(10) ?
    O16 V8 O2 . 1_554 79.98(10) ?
    O8 V8 O2 . 1_554 158.08(10) ?
_iucr_refine_instructions_details
;
TITL    hd114 in P -1
CELL  0.71073   4.7438  13.8890  21.2010   70.890   89.550   88.660
ZERR     8.00   0.0008   0.0020   0.0030    0.020    0.030    0.030
LATT  1
SFAC    O   P   K   V
UNIT    64   8   8  16
ACTA
L.S.   10
PLAN    25
REM +++++++++++++++++++++++++++++PHOSPHORE++++++++++++++++++++++++++++++++++++++
WGHT    0.045000    1.447500
EXTI    0.017667
FVAR       0.38857
P1    2    0.818944    0.829984    0.620445    11.00000    0.01074    0.01066 =
         0.00719   -0.00393    0.00148   -0.00168
P2    2    0.308774    0.665608    0.382865    11.00000    0.00895    0.01013 =
         0.00660   -0.00317   -0.00007   -0.00006
P3    2    0.697635    0.953943    0.881097    11.00000    0.00862    0.00902 =
         0.00701   -0.00159    0.00016   -0.00012
P4    2    0.186951    0.552083    0.118638    11.00000    0.01046    0.00865 =
         0.00692   -0.00133   -0.00152   -0.00028
REM ++++++++++++++++++++++++++++++VANADIUM++++++++++++++++++++++++++++++++++++++
V1    4    0.678952    0.625182    0.743489    11.00000    0.01482    0.00866 =
         0.00715   -0.00236   -0.00053   -0.00055
V2    4    0.207402    0.845216    0.976125    11.00000    0.00778    0.01068 =
         0.00823   -0.00212   -0.00125    0.00032
V3    4    0.678119    0.867947    0.759233    11.00000    0.01530    0.00875 =
         0.00814   -0.00273    0.00208   -0.00139
V4    4    0.330778    0.630116    0.243406    11.00000    0.01568    0.00885 =
         0.00805   -0.00267   -0.00075   -0.00129
V5    4    0.797116    0.680095    0.477524    11.00000    0.00725    0.01149 =
         0.00834   -0.00344    0.00118   -0.00063
V6    4    0.329619    0.871641    0.259251    11.00000    0.01606    0.00879 =
         0.00816   -0.00290   -0.00073   -0.00082
V7    4    0.300877    0.827518    0.520645    11.00000    0.00770    0.01141 =
         0.00825   -0.00353   -0.00159    0.00012
V8    4    0.702606    0.654793    0.019465    11.00000    0.00806    0.01008 =
         0.00833   -0.00222    0.00148   -0.00074
REM ++++++++++++++++++++++++++POTASSIUM+++++++++++++++++++++++++++++++++++++++++
K1    3    0.191937    0.530565    0.625372    11.00000    0.02153    0.02381 =
         0.02670   -0.00016    0.00342   -0.00123
K2    3    0.809185    0.842003    0.126827    11.00000    0.02281    0.03524 =
         0.02646   -0.01727   -0.00438    0.00084
K3    3    0.256578    0.653765    0.871784    11.00000    0.02521    0.03514 =
         0.02683   -0.01856    0.00979   -0.00880
K4    3    0.747057    0.973405    0.369728    11.00000    0.02622    0.02166 =
         0.02525   -0.00032   -0.00881   -0.00353
REM +++++++++++++++++++++++++++++++OXYGENE++++++++++++++++++++++++++++++++++++++
O1    1    0.601466    0.788153    0.465733    11.00000    0.01121    0.01620 =
         0.01296   -0.00687   -0.00121    0.00184
O2    1    0.402402    0.748515    0.964670    11.00000    0.01060    0.01342 =
         0.01389   -0.00230    0.00089   -0.00006
O3    1    0.882173    0.932370    0.942877    11.00000    0.01085    0.01487 =
         0.00850   -0.00319   -0.00208    0.00274
O4    1    0.125740    0.850418    0.598468    11.00000    0.00771    0.02443 =
         0.01493   -0.01098    0.00127   -0.00134
O5    1    0.124338    0.626632    0.444817    11.00000    0.00904    0.01499 =
         0.00852   -0.00235    0.00123    0.00208
O6    1    0.901049    0.751969    0.024345    11.00000    0.00922    0.01205 =
         0.01693   -0.00145   -0.00193   -0.00069
O7    1    0.102600    0.725204    0.525991    11.00000    0.00993    0.01758 =
         0.01605   -0.00935    0.00155   -0.00255
O8    1    0.878478    0.555716    0.097436    11.00000    0.00828    0.01724 =
         0.01421    0.00009    0.00062   -0.00060
O9    1    0.619888    0.650505    0.403337    11.00000    0.00951    0.02243 =
         0.01563   -0.01144   -0.00146    0.00127
O10   1    0.234719    0.779054    0.345976    11.00000    0.02173    0.01015 =
         0.01030   -0.00251   -0.00032    0.00126
O11   1    0.332156    0.865727    0.039968    11.00000    0.01835    0.02338 =
         0.01371   -0.00625   -0.00289   -0.00251
O12   1    0.386758    0.947975    0.901711    11.00000    0.00822    0.01460 =
         0.01369    0.00106   -0.00149    0.00029
O13   1    0.254280    0.936078    0.164360    11.00000    0.01903    0.01048 =
         0.00870   -0.00219    0.00141   -0.00371
O14   1    0.671696    0.596057    0.541646    11.00000    0.01489    0.02182 =
         0.01347   -0.00145    0.00325   -0.00464
O15   1    0.783239    0.715765    0.658508    11.00000    0.03890    0.01117 =
         0.01051   -0.00398    0.00787   -0.00442
O16   1    0.373382    0.579150    0.056639    11.00000    0.00951    0.01927 =
         0.01219   -0.00296    0.00120   -0.00325
O17   1    0.749223    0.895483    0.664734    11.00000    0.01868    0.01124 =
         0.00968   -0.00409    0.00315    0.00003
O18   1    0.257937    0.599976    0.338113    11.00000    0.01765    0.01280 =
         0.00775   -0.00373   -0.00097   -0.00194
O19   1    0.232747    0.627562    0.156665    11.00000    0.03543    0.01158 =
         0.01191   -0.00381   -0.00657   -0.00161
O20   1    0.178044    0.921217    0.461050    11.00000    0.01954    0.01992 =
         0.01615   -0.00211   -0.00336    0.00512
O21   1    0.826666    0.620167    0.960299    11.00000    0.01829    0.02341 =
         0.01498   -0.00851    0.00388    0.00294
O22   1    0.774803    0.877170    0.844694    11.00000    0.02137    0.01054 =
         0.01126   -0.00414    0.00100    0.00033
O23   1    0.630341    0.863288    0.559043    11.00000    0.01047    0.02226 =
         0.01174   -0.00756   -0.00195   -0.00191
O24   1    0.253841    0.441382    0.162205    11.00000    0.01968    0.00949 =
         0.00900   -0.00170   -0.00224    0.00149
O25   1    0.231970    0.980150    0.273812    11.00000    0.03427    0.01034 =
         0.00745   -0.00285    0.00227   -0.00202
O26   1    0.774982    0.744261    0.775238    11.00000    0.02939    0.01070 =
         0.00863   -0.00286   -0.00079    0.00043
O27   1    0.230438    0.752951    0.229009    11.00000    0.03342    0.01090 =
         0.00749   -0.00174   -0.00314   -0.00157
O28   1    0.776671    0.517416    0.727844    11.00000    0.03166    0.00988 =
         0.00811   -0.00269    0.00233   -0.00204
O29   1    0.342387    0.628945    0.742216    11.00000    0.01660    0.02695 =
         0.02010   -0.00488   -0.00334    0.00267
O30   1    0.665394    0.869348    0.259913    11.00000    0.01729    0.02822 =
         0.02480   -0.00816   -0.00315    0.00029
O31   1    0.341295    0.869671    0.760684    11.00000    0.01649    0.02685 =
         0.02133   -0.00795    0.00304   -0.00151
O32   1    0.666557    0.628469    0.242919    11.00000    0.01550    0.03040 =
         0.02425   -0.00982    0.00183   -0.00373
HKLF 4
REM     hd114 in P -1
REM R1 =  0.0295 for   4828 Fo > 4sig(Fo)  and  0.0374 for all   5673 data
REM    434 parameters refined using      0 restraints
;
data_global
_journal_date_recd_electronic     2012-10-21
_journal_date_accepted     2012-12-05
_journal_name_full     'Acta Crystallographica, Section E'
_journal_year     2013
_journal_volume     69
_journal_issue      1
_journal_page_first     i2
_journal_page_last     i2
_journal_paper_category     QI
_journal_paper_doi     10.1107/S1600536812049884
_journal_coeditor_code     FI2128
_publ_contact_author_name     'Prof. M. F. Zid'
_publ_contact_author_address
;
Laboratoire de Mat\'eriaux et Cristallochimie,
Facult\'e des Sciences de Tunis,
Universit\'e de Tunis ElManar, 2092 Manar II Tunis, Tunisia
;
_publ_contact_author_email     'faouzi.zid@fst.rnu.tn'
_publ_contact_author_fax     '216 71 88 34 24'
_publ_contact_author_phone     '216 71 87 26 00'
_publ_section_title
;
\b-K(VO~2~)~2~(PO~4~)
;
loop_
    _publ_author_name
    _publ_author_address
    'Ezzine Yahmed, Safa'
;
Laboratoire de Mat\'eriaux et Cristallochimie,
Facult\'e des Sciences de Tunis,
Universit\'e de Tunis ElManar, 2092 Manar II Tunis, Tunisia
;
    'Ayed, Meriem'
;
Laboratoire de Mat\'eriaux et Cristallochimie,
Facult\'e des Sciences de Tunis,
Universit\'e de Tunis ElManar, 2092 Manar II Tunis, Tunisia
;
    'Zid, Mohamed Faouzi'
;
Laboratoire de Mat\'eriaux et Cristallochimie,
Facult\'e des Sciences de Tunis,
Universit\'e de Tunis ElManar, 2092 Manar II Tunis, Tunisia
;
    'Driss, Ahmed'
;
Laboratoire de Mat\'eriaux et Cristallochimie,
Facult\'e des Sciences de Tunis,
Universit\'e de Tunis ElManar, 2092 Manar II Tunis, Tunisia
;
