# Supplementary material for: β-K(VO2)2(PO4)
Source: Acta Crystallogr Sect E Struct Rep Online. 2012 Dec 12;69(Pt 1):i2. doi: 10.1107/S1600536812049884 (PMC3588275; doi:10.1107/S1600536812049884)
Supplement: Supplementary file 2 [file e-69-000i2-Isup2.hkl]

#
# h,k,l, Fc-squared, Fo-squared, sigma(Fo-squared) and status flag
#
data_I
_shelx_title '    hd114 in P -1'
_shelx_refln_list_code          4
_shelx_F_calc_maximum      469.41
_exptl_crystal_F_000      1152.00
_reflns_d_resolution_high  0.7835
 
loop_
 _symmetry_equiv_pos_as_xyz
 'x, y, z'
 '-x, -y, -z'
 
_cell_length_a     4.7438
_cell_length_b    13.8890
_cell_length_c    21.2010
_cell_angle_alpha  70.890
_cell_angle_beta   89.550
_cell_angle_gamma  88.660
 
_shelx_F_squared_multiplier     1.000
 
loop_
 _refln_index_h
 _refln_index_k
 _refln_index_l
 _refln_F_squared_calc
 _refln_F_squared_meas
 _refln_F_squared_sigma
 _refln_observed_status
   1   0   0     4643.30     5132.73    200.98 o
   2   0   0   220343.70   225928.64    822.62 o
   3   0   0     5997.29     6092.69    114.48 o
   4   0   0       39.74       98.64     14.24 o
   5   0   0      359.35      371.57     26.34 o
   6   0   0     3245.09     3019.39    136.57 o
  -6   1   0        8.77       -4.11     28.22 o
  -5   1   0      167.79      173.73     17.90 o
  -4   1   0      386.38      338.77     27.28 o
  -3   1   0      273.04      272.55     19.91 o
  -2   1   0      706.86      663.88     28.49 o
  -1   1   0      268.35      278.69     13.08 o
   1   1   0      216.67      204.97      9.76 o
   2   1   0      964.65      920.13     35.06 o
   3   1   0      142.78      153.88     14.59 o
   4   1   0     1276.42     1488.30     80.04 o
   5   1   0        0.29       53.05     33.51 o
   6   1   0      416.49      453.70     40.60 o
  -5   2   0        4.10       -6.29     19.94 o
  -4   2   0      103.04       93.57     12.26 o
  -3   2   0        1.47      -17.95     17.95 o
  -2   2   0      871.30      848.99     31.93 o
  -1   2   0       20.45       53.54      3.93 o
   0   2   0     2806.30     2908.10     26.70 o
   1   2   0      212.92      241.31     10.60 o
   2   2   0      405.33      432.67     24.74 o
   3   2   0      345.73      312.65     22.64 o
   4   2   0      498.89      494.71     34.73 o
   5   2   0        0.71        3.97     26.03 o
   6   2   0       31.16       62.27     30.40 o
  -5   3   0     1280.86     1291.22     69.94 o
  -4   3   0     4503.14     4518.15    113.17 o
  -3   3   0     3145.67     3330.03     82.04 o
  -2   3   0     1418.67     1406.06     43.22 o
  -1   3   0     1904.93     1784.65     33.80 o
   0   3   0        0.15       21.45      7.16 o
   1   3   0      862.32      801.84     18.75 o
   2   3   0      213.46      194.59     13.61 o
   3   3   0     5051.53     5378.79    102.81 o
   4   3   0      402.30      377.68     32.39 o
   5   3   0     3074.29     2939.77    107.29 o
  -5   4   0     3097.65     3157.34    109.22 o
  -4   4   0      786.87      733.53     47.22 o
  -3   4   0    32482.15    33934.59    288.84 o
  -2   4   0    22642.59    22696.63    190.92 o
  -1   4   0    32951.86    36140.17   1381.78 o
   0   4   0    87669.75    96632.55    267.10 o
   1   4   0      327.03      411.97     15.35 o
   2   4   0    19386.53    17660.08    165.41 o
   3   4   0     6067.56     6036.57    111.11 o
   4   4   0     1067.43      961.63     53.75 o
   5   4   0     1670.74     1653.48     81.73 o
  -5   5   0       18.58       28.61     12.92 o
  -4   5   0     4027.45     3801.85    108.92 o
  -3   5   0      164.26      176.62     14.32 o
  -2   5   0      422.09      365.76     26.32 o
  -1   5   0      554.21      634.29     20.34 o
   0   5   0      488.58      511.16     17.90 o
   1   5   0      876.09      842.51     65.10 o
   2   5   0       56.53       45.19      6.89 o
   3   5   0     1658.80     1584.06     59.29 o
   4   5   0     4955.63     4692.97    118.21 o
   5   5   0      996.74      868.01     62.20 o
  -5   6   0      318.08      291.55     25.14 o
  -4   6   0     1521.05     1397.35     67.86 o
  -3   6   0      588.54      623.41     41.07 o
  -2   6   0    15332.26    14632.41    165.77 o
  -1   6   0       95.88      180.43     17.04 o
   0   6   0    20242.29    18239.16    683.83 o
   1   6   0      286.21      215.71     11.06 o
   2   6   0    13566.66    12143.76    149.93 o
   3   6   0        3.60       -4.24     13.51 o
   4   6   0      766.09      721.29     52.32 o
   5   6   0      323.98      321.87     27.46 o
  -5   7   0     1154.87     1124.18     71.21 o
  -4   7   0      399.85      389.45     28.67 o
  -3   7   0     1327.98     1482.69     63.45 o
  -2   7   0        0.11       21.59      9.87 o
  -1   7   0     1091.24     1126.90     40.01 o
   0   7   0      271.82      227.98     13.14 o
   1   7   0      379.76      360.14     18.11 o
   2   7   0      336.13      331.52     23.17 o
   3   7   0     2001.43     1981.29     71.34 o
   4   7   0       87.93      103.83     15.17 o
   5   7   0      921.53      826.37     63.96 o
  -5   8   0     1748.66     1704.19     85.77 o
  -4   8   0     1668.56     1607.66     78.08 o
  -3   8   0     3684.39     3824.93    105.18 o
  -2   8   0       93.16      101.33     11.99 o
  -1   8   0     1273.28     1161.96     33.80 o
   0   8   0     9517.64     9685.42    312.69 o
   1   8   0     6495.96     6457.86     81.60 o
   2   8   0     2500.67     2478.39     74.40 o
   3   8   0    14399.90    13547.07    194.93 o
   4   8   0      164.02      168.03     17.50 o
   5   8   0      993.75      977.16     66.77 o
  -5   9   0      126.75      139.42     18.22 o
  -4   9   0     2900.57     2890.15    107.59 o
  -3   9   0        7.42        8.41     17.42 o
  -2   9   0      873.22      869.44     46.93 o
  -1   9   0      643.44      612.72     26.70 o
   0   9   0      503.84      507.72     25.39 o
   1   9   0        6.53       -1.09     30.10 o
   2   9   0     1434.37     1471.59     61.71 o
   3   9   0      260.56      249.63     18.37 o
   4   9   0      948.66      939.64     62.39 o
   5   9   0       15.70       32.72     20.86 o
  -4  10   0       11.23       -3.58     24.57 o
  -3  10   0     1372.79     1361.68     72.13 o
  -2  10   0     6864.08     6780.14    136.41 o
  -1  10   0     2947.21     2977.71     60.52 o
   0  10   0    26138.69    26196.47    876.84 o
   1  10   0     1570.01     1458.44     42.82 o
   2  10   0     6908.73     6926.69    138.10 o
   3  10   0       34.29       26.36     24.38 o
   4  10   0        4.69        7.02     23.38 o
  -4  11   0        5.99       34.51     19.94 o
  -3  11   0     2117.42     2073.30     89.13 o
  -2  11   0      462.84      408.87     34.79 o
  -1  11   0     2623.96     2538.87     59.88 o
   0  11   0       25.10      -11.06     58.92 o
   1  11   0       29.83       25.58     35.80 o
   2  11   0      892.20      851.87     55.15 o
   3  11   0        9.62        3.18     20.80 o
   4  11   0       23.41       15.10     28.75 o
  -4  12   0      509.47      447.24     37.16 o
  -3  12   0     4559.85     4877.25    140.12 o
  -2  12   0       89.75      102.57     15.84 o
  -1  12   0     1653.00     1530.99     69.92 o
   0  12   0     1286.48     1339.81     45.25 o
   1  12   0      863.69      870.60     37.30 o
   2  12   0       22.61       11.99     22.85 o
   3  12   0     1773.37     1741.97     84.57 o
   4  12   0     1208.93     1301.33     78.00 o
  -3  13   0     3700.13     3816.08    128.29 o
  -2  13   0      813.01      846.78     60.82 o
  -1  13   0     1665.05     1640.82     76.89 o
   0  13   0      163.68      193.62     21.01 o
   1  13   0      655.40      663.08     32.36 o
   2  13   0     1732.70     1776.30     81.97 o
   3  13   0     3299.45     3446.74    122.61 o
  -3  14   0     1271.03     1318.74     79.68 o
  -2  14   0      317.75      287.44     23.35 o
  -1  14   0      906.62      873.91     61.44 o
   0  14   0       48.35        2.03     20.53 o
   1  14   0        0.09      -20.33     20.33 o
   2  14   0      242.49      209.91     22.01 o
   3  14   0      201.13      240.88     22.47 o
  -2  15   0      415.09      423.14     37.68 o
  -1  15   0      522.99      438.75     34.58 o
   0  15   0        7.48       -7.65     16.99 o
   1  15   0       17.64       18.55     21.86 o
   2  15   0     1277.17     1338.32     80.09 o
  -1  16   0      442.43      426.03     29.92 o
   0  16   0      565.35      643.10     32.68 o
   1  16   0      202.54      229.79     29.53 o
  -1 -16   1     5031.85     5179.56    114.34 o
   0 -16   1      287.54      313.17     18.47 o
   1 -16   1     6189.59     6450.49    178.28 o
  -2 -15   1      410.56      498.36     41.53 o
  -1 -15   1       73.62       47.14     22.66 o
   0 -15   1       91.94      108.43     12.62 o
   1 -15   1       48.90       30.27     32.59 o
   2 -15   1      694.68      751.56     51.14 o
  -3 -14   1      208.13      229.09     23.80 o
  -2 -14   1     1198.10     1361.43     77.22 o
  -1 -14   1     1067.16     1054.81     46.47 o
   0 -14   1      590.33      574.24     29.11 o
   1 -14   1     1816.85     2004.23     90.32 o
   2 -14   1      767.38      716.07     50.83 o
   3 -14   1     1552.46     1544.03     89.23 o
  -3 -13   1     1376.40     1403.63     79.13 o
  -2 -13   1     1191.49     1308.15     73.91 o
  -1 -13   1      253.68      253.39     14.75 o
   0 -13   1      144.00      123.57     11.39 o
   1 -13   1      498.32      565.13     41.09 o
   3 -13   1     1263.51     1396.74     80.95 o
  -4 -12   1     1433.13     1464.50     84.60 o
  -3 -12   1       19.52       24.84     27.75 o
  -2 -12   1     5694.85     6096.25    144.88 o
  -1 -12   1     4136.07     3881.42    205.79 o
   0 -12   1      977.99      976.58     41.91 o
   1 -12   1     6020.63     6017.87    138.67 o
   2 -12   1      791.13      760.81     54.97 o
   3 -12   1     1339.86     1368.33     79.20 o
   4 -12   1     2727.01     2536.05    113.26 o
  -4 -11   1      811.94      719.24     50.04 o
  -3 -11   1      269.27      275.53     20.49 o
  -2 -11   1       82.69      116.95     13.85 o
  -1 -11   1      127.32       91.50     10.37 o
   0 -11   1       15.70       25.11     13.61 o
   1 -11   1        1.14        1.21     11.86 o
   2 -11   1       69.72       41.81     25.97 o
   3 -11   1      279.77      248.75     24.47 o
   4 -11   1      417.07      397.93     28.99 o
  -4 -10   1     2428.24     2311.51    100.11 o
  -3 -10   1      397.87      439.23     33.58 o
  -2 -10   1    13788.18    13630.00    198.79 o
  -1 -10   1      757.32      828.25     33.09 o
   0 -10   1    22015.32    21984.52    722.40 o
   1 -10   1     1603.80     1566.36     44.88 o
   2 -10   1     3541.43     3349.53     96.93 o
   3 -10   1       59.18       91.16     15.30 o
   4 -10   1       27.18       21.93     26.89 o
  -5  -9   1      567.76      497.13     43.08 o
  -4  -9   1       42.72       58.49     13.45 o
  -3  -9   1      129.02      137.92     15.18 o
  -2  -9   1      646.91      590.72     40.95 o
  -1  -9   1      145.29      155.86     10.47 o
   0  -9   1       93.47      102.08      8.15 o
   1  -9   1      522.99      546.01     26.45 o
   2  -9   1      158.93      185.22     16.71 o
   3  -9   1      236.15      248.86     19.36 o
   4  -9   1       49.66       41.07     27.82 o
  -5  -8   1      821.97      724.54     53.16 o
  -4  -8   1      696.57      690.16     43.79 o
  -3  -8   1      220.78      207.82     17.90 o
  -2  -8   1     5185.75     4911.07    105.22 o
  -1  -8   1     8243.54     7900.82    221.77 o
   0  -8   1     1518.50     1368.54     36.17 o
   1  -8   1    14194.52    13705.13    119.15 o
   2  -8   1      842.66      795.18     45.87 o
   3  -8   1     2371.03     2378.80     84.55 o
   4  -8   1     1407.52     1301.74     69.05 o
   5  -8   1      220.68      256.01     23.47 o
  -5  -7   1     2950.46     2643.97    110.42 o
  -4  -7   1     7408.31     7098.68    155.86 o
  -3  -7   1     1600.14     1533.44     62.41 o
  -2  -7   1     4324.85     4187.35     92.51 o
  -1  -7   1       82.81       76.65      6.14 o
   0  -7   1        5.42        4.48      7.79 o
   1  -7   1       32.04       25.12     10.10 o
   2  -7   1     2137.92     2089.27     65.41 o
   3  -7   1     1382.05     1351.25     62.66 o
   4  -7   1     3131.84     2926.98    103.02 o
   5  -7   1     1201.32     1130.56     73.15 o
  -5  -6   1      565.21      487.58     36.52 o
  -4  -6   1      282.10      255.35     20.76 o
  -3  -6   1     4829.03     4487.10    105.01 o
  -2  -6   1      272.56      273.35     20.64 o
  -1  -6   1     9389.80     8871.75     81.76 o
   0  -6   1    12841.83    13281.84    378.01 o
   1  -6   1     7997.10     8107.24    101.30 o
   2  -6   1     4213.47     4183.39     87.97 o
   3  -6   1     2161.65     2275.48     75.11 o
   4  -6   1      217.88      238.56     17.77 o
  -5  -5   1      138.94       53.68     31.02 o
  -4  -5   1      172.18      189.92     17.10 o
  -3  -5   1      159.84      169.59     13.46 o
  -2  -5   1     2287.57     2143.41     59.06 o
  -1  -5   1        2.27       18.45      6.92 o
   0  -5   1       29.43       19.41      8.52 o
   1  -5   1      266.77      269.06     18.06 o
   2  -5   1     3541.12     3598.47     77.15 o
   3  -5   1      433.11      401.10     27.69 o
   4  -5   1     2153.90     1939.76     79.00 o
   5  -5   1     1056.99     1077.62     66.73 o
  -5  -4   1     1532.43     1323.38     75.68 o
  -4  -4   1    12963.62    12103.77    193.92 o
  -3  -4   1       91.19       89.47     11.80 o
  -2  -4   1    27553.31    25194.56    206.17 o
  -1  -4   1     4617.01     3827.78     78.52 o
   0  -4   1     3022.76     2878.04    158.40 o
   1  -4   1     2102.43     1783.26     80.16 o
   2  -4   1      146.86      106.63      9.02 o
   3  -4   1     1646.58     1734.70     60.84 o
   4  -4   1      689.20      802.14     49.65 o
   5  -4   1     4022.05     3881.26    121.70 o
  -5  -3   1     4439.16     4513.37    140.20 o
  -4  -3   1      488.28      521.68     36.52 o
  -3  -3   1     7042.34     6858.45    121.33 o
  -2  -3   1      248.31      236.33     18.65 o
  -1  -3   1     3535.10     3455.24    164.88 o
   0  -3   1        9.79       51.05      4.07 o
   1  -3   1     1703.81     1569.49     26.71 o
   2  -3   1      171.29      156.49     10.81 o
   3  -3   1     4261.72     4148.98     92.14 o
   4  -3   1      361.92      416.80     28.34 o
   5  -3   1     2540.37     2410.86     95.91 o
  -6  -2   1      178.55      133.15     28.83 o
  -5  -2   1      162.26      174.85     22.47 o
  -4  -2   1      673.16      593.62     40.35 o
  -3  -2   1      792.13      763.23     43.22 o
  -2  -2   1      411.44      432.47     25.67 o
  -1  -2   1      182.85      169.59     18.17 o
   0  -2   1    10908.19    11246.71     81.68 o
   1  -2   1      145.81      178.31     17.86 o
   2  -2   1       37.24       53.07      6.96 o
   3  -2   1      132.82      163.21     13.59 o
   4  -2   1     2044.08     1952.01     73.66 o
   5  -2   1      252.67      242.95     23.41 o
  -6  -1   1     3682.44     3887.02    180.46 o
  -5  -1   1      424.14      418.27     34.64 o
  -4  -1   1     5275.75     5974.01    163.93 o
  -3  -1   1      726.59      773.35     48.67 o
  -2  -1   1      377.40      659.74     33.58 o
  -1  -1   1      260.26      301.34     29.42 o
   0  -1   1        2.71       30.78      3.38 o
   1  -1   1      287.85      300.24     15.25 o
   2  -1   1      674.98     1045.09     34.48 o
   3  -1   1      360.93      359.44     28.22 o
   4  -1   1     5282.00     5224.28    118.07 o
   5  -1   1       66.31       87.45     15.11 o
   6  -1   1     3503.92     3575.89    128.77 o
  -6   0   1      625.11      569.94     45.61 o
  -5   0   1      685.40      811.88     63.71 o
  -4   0   1     4550.01     4893.80    128.09 o
  -3   0   1     3715.62     4507.34    105.58 o
  -2   0   1     4678.11     4657.75     87.43 o
  -1   0   1    37523.61    38688.55    161.60 o
   1   0   1    37986.93    41238.93    171.72 o
   2   0   1     4904.37     4406.59     70.78 o
   3   0   1     3950.78     4269.05     87.98 o
   4   0   1     2970.06     2929.77     89.86 o
   5   0   1      633.00      626.43     43.24 o
   6   0   1       67.20       42.66     28.88 o
  -6   1   1     3589.42     3255.14    124.45 o
  -5   1   1       52.05       32.86     20.74 o
  -4   1   1     4782.48     4632.52    114.51 o
  -3   1   1        2.51        3.44     11.52 o
  -2   1   1     1914.36     2428.27     52.89 o
  -1   1   1       67.31       70.08      4.55 o
   1   1   1        2.03        3.94      6.16 o
   2   1   1      386.52      676.06     28.33 o
   3   1   1      147.70      137.11     13.66 o
   4   1   1     9492.29    10050.13    197.25 o
   5   1   1      617.61      836.07     59.38 o
   6   1   1     6243.35     6139.45    218.12 o
  -5   2   1        0.06        9.47     16.43 o
  -4   2   1        0.50       21.66     16.09 o
  -3   2   1        1.95       14.04     10.80 o
  -2   2   1        0.86        6.69      9.80 o
  -1   2   1        0.31        7.15      6.46 o
   0   2   1        0.03        8.49      5.80 o
   1   2   1        0.09       14.50      6.70 o
   2   2   1        2.38        5.43      9.60 o
   3   2   1        1.03        0.00     13.25 o
   4   2   1        7.82        7.42     16.62 o
   5   2   1        0.62        3.51     24.70 o
  -5   3   1     3265.45     3129.92    109.32 o
  -4   3   1      198.66      216.74     16.64 o
  -3   3   1     3833.82     3800.82     86.69 o
  -2   3   1     3266.98     3673.94     69.07 o
  -1   3   1      908.05      855.38     19.36 o
   0   3   1        0.56       14.24      6.06 o
   1   3   1     1697.66     1670.65     78.28 o
   2   3   1     1830.26     2012.78     49.67 o
   3   3   1     1862.47     1831.60     59.03 o
   4   3   1       32.57       51.94     10.80 o
   5   3   1      627.04      550.35     38.72 o
  -4   4   1     5213.38     5050.50    121.89 o
  -3   4   1     3023.50     2997.61     79.96 o
  -2   4   1     9344.68     8928.62    114.67 o
  -1   4   1    12526.12    12430.90    468.48 o
   0   4   1      915.18      899.48     19.98 o
   1   4   1     5425.16     4936.80     49.59 o
   2   4   1      229.50      184.77     14.87 o
   3   4   1        0.37        7.42     15.37 o
   4   4   1      173.26      175.68     16.57 o
   5   4   1      890.06      886.36     60.31 o
  -5   5   1     1060.21      978.73     63.08 o
  -4   5   1     1262.49     1207.68     62.52 o
  -3   5   1     3520.60     3626.05     90.48 o
  -2   5   1     3379.97     3284.41     71.14 o
  -1   5   1     3701.21     3900.41     48.23 o
   0   5   1       43.64       51.72      4.66 o
   1   5   1     1693.14     1584.68     71.81 o
   2   5   1     8053.99     7785.85    109.81 o
   3   5   1     4573.50     4252.20     95.19 o
   4   5   1     3963.37     3801.18    104.27 o
   5   5   1     1369.04     1371.20     74.29 o
  -5   6   1      193.64      194.55     19.89 o
  -4   6   1     4643.83     4537.86    118.33 o
  -3   6   1        2.72        0.00     17.02 o
  -2   6   1     3273.40     3124.73     73.78 o
  -1   6   1      571.74      695.82     22.76 o
   0   6   1       17.77       42.61      6.18 o
   1   6   1     2610.46     2807.04     43.71 o
   2   6   1      672.75      733.31     34.75 o
   3   6   1     1033.97     1032.15     48.85 o
   4   6   1      591.65      496.95     34.87 o
   5   6   1     1518.64     1367.66     76.20 o
  -5   7   1     1030.43      899.81     67.45 o
  -4   7   1     3356.50     3185.04    103.62 o
  -3   7   1      992.54      997.10     51.28 o
  -2   7   1     8926.95     8908.02    131.78 o
  -1   7   1        8.14       14.84      7.08 o
   0   7   1       15.09       16.26      8.14 o
   1   7   1        9.65       22.58      7.59 o
   2   7   1    10540.66    10381.98    142.96 o
   3   7   1     1288.86     1342.51     59.05 o
   4   7   1     4107.87     4072.19    116.10 o
   5   7   1     2589.14     2456.92    103.50 o
  -4   8   1     6273.60     5887.49    147.00 o
  -3   8   1      403.81      420.42     30.00 o
  -2   8   1     7177.69     7304.36    125.85 o
  -1   8   1     2320.44     2162.03     45.01 o
   0   8   1      464.59      456.17     20.58 o
   1   8   1      738.65      674.02     25.26 o
   2   8   1       53.74       41.61      9.34 o
   3   8   1      985.69      944.07     49.94 o
   4   8   1       21.42       18.22     23.51 o
   5   8   1     1370.41     1350.20     76.86 o
  -5   9   1     2109.41     1990.31     97.10 o
  -4   9   1      126.66      123.79     18.09 o
  -3   9   1      575.61      613.97     47.76 o
  -2   9   1      508.27      549.82     39.52 o
  -1   9   1       98.91      101.47      8.25 o
   0   9   1        0.02       14.90     13.18 o
   1   9   1        1.27       -1.45     14.04 o
   2   9   1      396.27      419.04     29.48 o
   3   9   1      242.98      263.20     23.41 o
   4   9   1        0.12        9.67     16.82 o
   5   9   1      649.82      518.49     44.23 o
  -4  10   1      419.56      396.58     28.53 o
  -3  10   1       33.05       29.74     23.78 o
  -2  10   1     1216.19     1296.13     59.27 o
  -1  10   1     2281.57     2155.55     53.60 o
   0  10   1     3029.50     2720.02     78.19 o
   1  10   1     2618.11     2625.87     55.29 o
   2  10   1      691.57      702.40     44.74 o
   3  10   1       35.48       45.91     19.48 o
   4  10   1       49.30       10.33     26.03 o
  -4  11   1     3986.93     3832.01    132.34 o
  -3  11   1       54.92       12.92     28.09 o
  -2  11   1     2284.82     2324.64     83.27 o
  -1  11   1      212.50      218.42     12.25 o
   0  11   1      110.79      120.89     17.07 o
   1  11   1      413.43      403.41     20.50 o
   2  11   1     2538.40     2483.48     86.01 o
   3  11   1      374.21      361.99     31.32 o
   4  11   1     8457.97     8538.66    191.18 o
  -4  12   1     1902.64     1796.72     94.83 o
  -3  12   1        1.98       17.49     18.88 o
  -2  12   1     1806.91     1767.52     77.29 o
  -1  12   1     1606.02     1557.71     69.38 o
   0  12   1       59.03       62.51     11.63 o
   1  12   1     1674.63     1658.63     49.83 o
   2  12   1      133.35      158.99     15.71 o
   3  12   1      155.61      129.11     18.09 o
   4  12   1      128.15      145.06     20.54 o
  -3  13   1        1.84       -7.55     28.94 o
  -2  13   1      618.20      645.90     51.34 o
  -1  13   1       32.81       33.05     19.28 o
   0  13   1      203.13      207.09     12.90 o
   1  13   1        2.77       -8.81     15.41 o
   2  13   1     1493.12     1478.14     74.08 o
   4  13   1      303.12      327.38     32.36 o
  -3  14   1       40.32       20.67     28.35 o
  -2  14   1     6248.50     6483.23    162.20 o
  -1  14   1       66.40       33.32     29.02 o
   0  14   1     5461.32     5815.57    233.94 o
   1  14   1     1192.92     1153.90     71.15 o
   2  14   1     2585.29     2765.96    105.48 o
   3  14   1     2345.83     2526.96    108.18 o
  -2  15   1       66.58       57.84     34.65 o
  -1  15   1      130.15      121.87     19.22 o
   0  15   1       25.27       15.78     22.32 o
   1  15   1      269.04      281.49     16.57 o
   2  15   1       38.40       54.39     27.49 o
  -1  16   1     2146.65     2045.74     98.80 o
   0  16   1      759.42      825.29     45.29 o
   1  16   1     1384.87     1494.31     75.06 o
   2  16   1       27.15       17.02     28.81 o
  -1 -16   2     2470.41     2526.61     81.89 o
   0 -16   2     2486.31     2722.37    155.30 o
  -2 -15   2     3753.01     3877.29    137.73 o
  -1 -15   2       81.64       46.68     22.82 o
   0 -15   2        1.72      -18.76     18.76 o
   1 -15   2        7.07       39.08     18.35 o
   2 -15   2     3677.30     3807.93    134.45 o
  -3 -14   2      166.37      169.86     21.61 o
  -2 -14   2      356.92      405.75     33.83 o
  -1 -14   2      307.46      342.01     26.36 o
   0 -14   2     3780.19     4165.48     91.27 o
   1 -14   2       29.71       61.87     24.97 o
   2 -14   2     2406.69     2357.55    104.75 o
  -3 -13   2     1242.24     1384.46     79.88 o
  -2 -13   2     1007.25     1134.05     66.79 o
  -1 -13   2      609.66      613.56     38.52 o
   0 -13   2       34.45       27.32     16.57 o
   1 -13   2      275.78      266.12     23.01 o
   2 -13   2      105.43      138.22     16.57 o
   3 -13   2     1706.41     1839.63     95.50 o
  -4 -12   2        0.43       21.33     25.23 o
  -3 -12   2    12098.74    11230.05    220.97 o
  -2 -12   2     4881.88     4773.49    132.18 o
  -1 -12   2    11538.55    11456.10    139.65 o
   0 -12   2    13997.27    14363.55    410.65 o
   1 -12   2      563.22      620.10     39.45 o
   2 -12   2     5318.10     5283.32    141.55 o
   3 -12   2      869.59      926.94     64.81 o
  -4 -11   2      101.64       79.38     31.27 o
  -3 -11   2       15.99      -16.82     22.06 o
  -2 -11   2        0.43       -5.76     15.37 o
  -1 -11   2       10.91        6.76     15.26 o
   0 -11   2       17.53       16.13     14.61 o
   1 -11   2      576.93      563.81     27.90 o
   2 -11   2        4.16        2.85     23.51 o
   3 -11   2       28.81       48.55     22.99 o
   4 -11   2      256.32      263.94     23.87 o
  -4 -10   2      391.61      412.98     37.28 o
  -3 -10   2     1500.72     1512.24     73.77 o
  -2 -10   2     4639.18     4347.62    114.01 o
  -1 -10   2     5935.81     5849.85     87.25 o
   0 -10   2     4137.10     3876.48    145.38 o
   1 -10   2     3468.38     3310.54     67.00 o
   2 -10   2     2544.27     2340.22     84.74 o
   3 -10   2      810.75      897.03     55.31 o
   4 -10   2      559.77      505.87     42.82 o
  -5  -9   2      148.10      164.75     20.48 o
  -4  -9   2     5048.61     5123.65    143.84 o
  -3  -9   2     1020.76     1095.84     59.98 o
  -2  -9   2     1933.53     2028.59     72.91 o
  -1  -9   2      330.04      338.68     17.92 o
   0  -9   2        5.49       19.03     11.06 o
   1  -9   2     2194.60     2086.23     49.37 o
   2  -9   2     4029.66     3912.17    101.33 o
   3  -9   2     1315.27     1298.47     67.26 o
   4  -9   2     9472.83     9188.76    195.80 o
  -5  -8   2      350.11      343.83     25.93 o
  -4  -8   2      691.01      663.94     50.56 o
  -3  -8   2     7474.81     6814.88    142.65 o
  -2  -8   2     7692.05     7245.58    132.40 o
  -1  -8   2    12648.54    11823.89    111.68 o
   0  -8   2    32408.72    32563.96   1011.83 o
   1  -8   2       30.71       21.65     12.06 o
   2  -8   2     9950.62     9570.54    152.41 o
   3  -8   2     3624.50     3556.63    104.90 o
   4  -8   2      232.02      203.61     20.35 o
   5  -8   2      710.59      691.36     50.15 o
  -4  -7   2     2812.24     2693.22     98.85 o
  -3  -7   2     1067.84     1013.26     55.16 o
  -2  -7   2     1143.80     1126.99     49.91 o
  -1  -7   2      467.81      495.56     31.97 o
   0  -7   2        4.82       11.64      7.75 o
   1  -7   2     1741.59     1694.50     39.41 o
   2  -7   2      161.66      186.64     13.86 o
   3  -7   2     3566.99     3528.67     99.23 o
   4  -7   2      197.44      194.30     19.09 o
   5  -7   2      299.82      232.63     22.94 o
  -5  -6   2       93.66       84.55     32.20 o
  -4  -6   2     2459.48     2445.53     90.62 o
  -3  -6   2      156.12      131.99     14.05 o
  -2  -6   2    17314.79    16616.15    184.20 o
  -1  -6   2     6571.68     6553.41     90.27 o
   0  -6   2    28914.68    28192.46    617.85 o
   1  -6   2    13067.52    13375.51    110.00 o
   2  -6   2    11638.51    11038.22    146.79 o
   3  -6   2     4803.12     4988.52    113.27 o
   4  -6   2     1106.08     1154.44     61.12 o
   5  -6   2      187.52      187.52     18.43 o
  -5  -5   2      347.91      329.87     24.81 o
  -4  -5   2       68.05       87.06     14.24 o
  -3  -5   2     1925.97     1756.47     66.27 o
  -2  -5   2     4070.90     4045.88     82.21 o
  -1  -5   2     1822.49     1793.42     41.98 o
   0  -5   2       84.35      101.82      6.46 o
   1  -5   2     1076.17     1093.79     27.68 o
   2  -5   2     5109.55     4586.63     89.44 o
   3  -5   2      995.94     1031.68     50.10 o
   4  -5   2      456.59      561.79     42.29 o
   5  -5   2      471.94      463.36     37.50 o
  -5  -4   2      861.92      810.82     61.56 o
  -4  -4   2     5168.97     4766.14    123.13 o
  -3  -4   2     8322.46     8042.67    135.75 o
  -2  -4   2     1822.73     1639.26     50.63 o
  -1  -4   2     6510.68     6056.19     59.65 o
   0  -4   2    52855.17    55635.57    681.18 o
   1  -4   2     2155.23     2056.03     39.58 o
   2  -4   2     5754.80     5237.61     89.60 o
   3  -4   2     6164.08     6229.50    116.57 o
   4  -4   2     2554.78     2450.38     86.69 o
   5  -4   2     1059.43     1048.55     66.14 o
  -5  -3   2      552.87      594.97     45.08 o
  -4  -3   2     1339.64     1384.68     70.24 o
  -3  -3   2        0.37       12.52     13.51 o
  -2  -3   2     1262.66     1146.92     41.80 o
  -1  -3   2      737.65      775.49     28.89 o
   0  -3   2        3.75       35.59      5.86 o
   1  -3   2       63.45       98.63      5.39 o
   2  -3   2     2001.89     1731.58     48.93 o
   3  -3   2      417.54      408.52     31.81 o
   4  -3   2     2889.33     2734.30     88.68 o
   5  -3   2      925.36     1008.18     62.38 o
  -5  -2   2      105.43       78.59     37.31 o
  -4  -2   2     1058.97     1107.54     64.81 o
  -3  -2   2    13636.78    14007.11    188.85 o
  -2  -2   2     5858.25     5740.16     92.74 o
  -1  -2   2    65073.91    62945.23    980.11 o
   0  -2   2    17242.08    17908.16     82.01 o
   1  -2   2    74858.05    85056.95    458.19 o
   2  -2   2     1326.59     1290.64     41.25 o
   3  -2   2    19011.36    19070.96    201.71 o
   4  -2   2        4.70        4.90     17.35 o
   5  -2   2      106.78       89.85     16.37 o
  -6  -1   2     5722.60     6305.36    220.25 o
  -5  -1   2      340.18      399.00     40.33 o
  -4  -1   2    10099.01    11243.23    225.81 o
  -3  -1   2       41.83       52.27     20.41 o
  -2  -1   2     1671.97     1593.69     53.07 o
  -1  -1   2     1228.09     1390.14     25.81 o
   0  -1   2       26.19       97.74     14.38 o
   1  -1   2     2258.18     2330.45     30.21 o
   2  -1   2      556.27      412.54     23.04 o
   3  -1   2     2871.10     2847.43     73.91 o
   4  -1   2     4128.73     4076.74    104.34 o
   5  -1   2      841.98      744.62     56.71 o
   6  -1   2     1772.70     1752.11     96.04 o
  -6   0   2      664.57      640.48     49.14 o
  -4   0   2       26.13       47.43     23.98 o
  -3   0   2    11802.16    12440.25    187.47 o
  -2   0   2     2260.99     2795.63     70.89 o
  -1   0   2     8123.85     8780.92    157.97 o
   0   0   2       20.94       72.58      4.45 o
   1   0   2     7792.01     9016.17     80.13 o
   2   0   2     2005.10     2521.95     61.18 o
   3   0   2    10436.84    10077.33    142.58 o
   4   0   2       11.41       16.63     19.41 o
   5   0   2      876.83      846.62     54.39 o
   6   0   2      859.29      873.23     64.99 o
  -6   1   2      610.14      643.26     50.86 o
  -5   1   2      932.22      933.89     65.25 o
  -4   1   2     2703.39     2817.34     90.73 o
  -3   1   2     2254.73     2523.11     72.74 o
  -2   1   2      977.43      783.12     32.85 o
  -1   1   2     2029.53     2074.30     27.26 o
   0   1   2        7.27       36.81      2.81 o
   1   1   2     1410.50     1434.31     22.26 o
   2   1   2     2611.35     2334.96     52.30 o
   3   1   2      585.99      623.59     34.45 o
   4   1   2     7890.93     7677.93    142.88 o
   5   1   2       20.83       90.28     32.52 o
   6   1   2     3251.14     3655.55    167.15 o
  -5   2   2        2.41       22.65     21.19 o
  -4   2   2      290.33      296.26     22.16 o
  -3   2   2        3.97       37.55     13.51 o
  -2   2   2     1198.17     1077.71     36.19 o
  -1   2   2       27.79       79.96      4.60 o
   0   2   2     2866.52     2929.34     37.51 o
   1   2   2      171.91      212.62     15.15 o
   2   2   2      422.94      434.21     24.15 o
   3   2   2      220.92      210.22     17.98 o
   4   2   2      190.26      213.49     18.76 o
   5   2   2       11.66       34.91     21.73 o
   6   2   2       10.26       13.38     25.50 o
  -5   3   2      184.15      171.42     18.63 o
  -4   3   2      743.65      669.21     45.48 o
  -3   3   2      417.53      495.16     34.21 o
  -2   3   2      234.10      192.17     15.07 o
  -1   3   2      239.46      232.80     18.84 o
   0   3   2        1.52        2.96      5.96 o
   1   3   2      485.52      492.40     25.28 o
   2   3   2       54.58       40.89      7.36 o
   3   3   2     1550.64     1616.76     56.63 o
   4   3   2       45.51        9.61     21.00 o
   5   3   2      628.09      651.24     41.51 o
  -5   4   2     1635.89     1601.39     76.71 o
  -4   4   2     1063.91      996.74     55.35 o
  -3   4   2      953.28      920.57     46.25 o
  -2   4   2     7302.76     7229.95    101.88 o
  -1   4   2     8174.79     7769.97    210.85 o
   0   4   2    12908.82    13040.66    176.18 o
   1   4   2    86112.91    84627.20    263.20 o
   2   4   2     5765.15     5685.14     89.89 o
   3   4   2    57393.15    55165.11    375.91 o
   4   4   2     1585.65     1565.37     66.85 o
   5   4   2     4009.37     3823.15    119.91 o
  -5   5   2      189.16      168.23     17.90 o
  -4   5   2      785.75      833.34     51.93 o
  -3   5   2      148.96      149.89     14.05 o
  -2   5   2       50.26       54.93      8.28 o
  -1   5   2        3.75        9.49      6.04 o
   0   5   2        2.90       18.42      7.07 o
   1   5   2       14.35       23.75      4.39 o
   2   5   2      172.78      162.17     14.19 o
   3   5   2      292.35      317.78     23.36 o
   4   5   2     1107.18      982.38     54.62 o
   5   5   2      151.73      143.42     18.09 o
  -5   6   2       43.38        0.00     32.19 o
  -4   6   2     3377.29     3099.24     98.24 o
  -3   6   2      765.23      819.90     45.98 o
  -2   6   2     2292.17     2028.93     59.61 o
  -1   6   2        0.67       17.22      9.64 o
   0   6   2     4192.15     4544.97    111.28 o
   1   6   2     1041.26     1202.01     51.43 o
   2   6   2      474.99      510.43     30.98 o
   3   6   2       42.72       45.71     16.63 o
   4   6   2     1795.66     1616.64     70.44 o
   5   6   2      208.24      218.89     18.96 o
  -5   7   2     3472.22     3282.45    119.99 o
  -4   7   2      131.39      132.28     16.83 o
  -3   7   2     7460.83     7539.31    139.89 o
  -2   7   2        1.39       -1.72     12.72 o
  -1   7   2     3532.03     3360.48     61.99 o
   0   7   2        9.76       10.34     10.76 o
   1   7   2     1133.14     1132.74     30.46 o
   2   7   2        6.20       31.13     13.98 o
   3   7   2     3583.18     3572.19     93.14 o
   4   7   2      297.60      290.32     26.00 o
   5   7   2     1223.42     1195.45     71.17 o
  -5   8   2      412.78      379.28     28.86 o
  -4   8   2      913.23      809.51     59.20 o
  -3   8   2     2221.85     2126.54     78.15 o
  -2   8   2    17301.98    16616.20    193.23 o
  -1   8   2     1573.37     1520.75     37.18 o
   0   8   2    25793.09    24811.22   1293.98 o
   1   8   2    21989.97    21117.94    300.04 o
   2   8   2     8217.32     7589.60    126.72 o
   3   8   2    10917.20    10340.38    168.09 o
   4   8   2       34.64       29.94     26.10 o
   5   8   2      838.80      831.03     64.00 o
  -5   9   2        1.03       -3.97     25.50 o
  -4   9   2     2056.92     1995.03     84.88 o
  -3   9   2       18.83       16.29     20.93 o
  -2   9   2      717.12      725.30     44.03 o
  -1   9   2       21.10       26.42      9.70 o
   0   9   2      550.89      559.33     35.27 o
   1   9   2      114.60      106.50      7.81 o
   2   9   2       26.59       23.32     17.89 o
   3   9   2     1168.96     1079.54     57.17 o
   4   9   2      507.37      486.73     37.24 o
   5   9   2     1187.87     1239.73     75.53 o
  -4  10   2     1584.22     1448.87     78.82 o
  -3  10   2       19.27       49.88     21.39 o
  -2  10   2     6947.81     6766.52    133.70 o
  -1  10   2     1507.39     1397.16     40.85 o
   0  10   2    13364.82    13175.62    506.46 o
   1  10   2     4405.31     4326.39     70.71 o
   2  10   2     6740.94     6515.65    130.55 o
   3  10   2     1014.98      975.23     57.71 o
   4  10   2     1094.84     1091.01     67.48 o
   5  10   2       56.09       29.21     38.49 o
  -4  11   2      870.14      875.56     64.14 o
  -3  11   2     1074.38     1229.23     66.89 o
  -2  11   2       12.16       23.32     21.53 o
  -1  11   2       16.02       24.85     13.15 o
   0  11   2      154.86      167.38     11.45 o
   1  11   2      393.20      366.72     19.45 o
   2  11   2      314.91      322.02     27.46 o
   3  11   2      940.49      964.34     62.00 o
   4  11   2     1008.04      990.99     67.58 o
  -4  12   2       17.45        3.97     26.16 o
  -3  12   2     8475.35     8454.78    184.83 o
  -2  12   2     8442.51     8310.62    164.67 o
  -1  12   2     9174.84     8876.10    163.04 o
   0  12   2    16729.71    17111.80    245.46 o
   1  12   2      551.51      561.36     51.38 o
   2  12   2     1881.74     1951.34     82.01 o
   3  12   2     1379.05     1395.24     74.17 o
   4  12   2     1418.98     1395.11     80.94 o
  -3  13   2     2355.33     2509.28    107.28 o
  -2  13   2      527.78      509.28     40.23 o
  -1  13   2      426.83      425.42     33.71 o
   0  13   2       58.92       66.00     11.66 o
   1  13   2      455.69      463.72     25.08 o
   2  13   2      966.78     1053.31     63.13 o
   3  13   2      990.58     1001.01     64.98 o
   4  13   2       59.08       74.99     16.69 o
  -3  14   2      429.58      438.42     31.78 o
  -2  14   2        1.80      -23.84     23.84 o
  -1  14   2     1209.84     1308.37     71.52 o
   0  14   2      252.52      280.34     16.66 o
   1  14   2     2714.75     2753.46     72.00 o
   2  14   2      136.64      130.36     17.63 o
   3  14   2     3077.45     3365.34    120.31 o
  -2  15   2       62.00       33.99     32.73 o
  -1  15   2      198.39      209.27     21.61 o
   0  15   2       19.51       23.63     18.84 o
   1  15   2        4.99        0.00     25.76 o
   2  15   2      197.69      206.15     21.21 o
   3  15   2        2.21       21.13     30.80 o
  -2  16   2     3906.39     4056.16    138.59 o
  -1  16   2     4783.08     4808.44    145.69 o
   0  16   2     6705.38     7203.25    314.40 o
   1  16   2      107.70      130.78     14.51 o
   2  16   2     2730.90     3030.42    121.37 o
   0  17   2        5.56      -31.76     35.17 o
   0 -16   3     8111.12     8901.53    399.83 o
  -2 -15   3       23.86       57.03     28.75 o
  -1 -15   3       43.00       70.60     21.52 o
   0 -15   3       12.69       18.41     15.47 o
   1 -15   3      199.44      230.54     23.66 o
  -2 -14   3      126.80      149.56     20.61 o
  -1 -14   3      799.53      804.74     44.52 o
   0 -14   3        5.04       11.97     25.63 o
   1 -14   3      110.59      122.45     17.63 o
   2 -14   3     1676.87     1856.09     93.29 o
  -3 -13   3      610.39      646.83     46.81 o
  -2 -13   3      621.03      680.70     47.62 o
  -1 -13   3       55.29       14.49     28.59 o
   0 -13   3       16.15       33.95     16.08 o
   1 -13   3      793.69      896.45     59.62 o
   2 -13   3      263.20      281.27     24.14 o
   3 -13   3     1511.67     1572.54     88.16 o
  -4 -12   3     1531.55     1547.46     92.28 o
  -3 -12   3     3625.71     3714.81    129.45 o
  -2 -12   3     2112.14     2185.78     92.01 o
  -1 -12   3     3615.90     3426.89     77.87 o
   0 -12   3       10.96       14.79     22.88 o
   1 -12   3     1986.70     1967.06     82.50 o
   2 -12   3     2439.65     2450.42     98.83 o
   3 -12   3     1081.84     1211.27     75.71 o
  -4 -11   3      539.99      557.70     41.02 o
  -3 -11   3       45.14       62.67     31.93 o
  -2 -11   3      491.40      519.10     36.91 o
  -1 -11   3       18.09       26.16     14.65 o
   0 -11   3        8.42        7.27     15.07 o
   1 -11   3       74.40       73.46      9.55 o
   2 -11   3      409.64      386.29     34.24 o
   3 -11   3       52.08       71.61     26.76 o
   4 -11   3       37.06       45.38     24.38 o
  -4 -10   3      738.34      720.38     50.16 o
  -3 -10   3      154.22      175.11     17.90 o
  -2 -10   3        3.37      -13.64     20.27 o
  -1 -10   3     9619.21     9333.85    113.25 o
   0 -10   3     2302.71     2401.10     56.84 o
   1 -10   3     9142.33     9123.85    112.74 o
   2 -10   3      628.63      599.71     45.51 o
   3 -10   3      239.97      257.13     22.01 o
   4 -10   3        4.69        3.84     26.89 o
  -4  -9   3      358.97      352.90     27.26 o
  -3  -9   3     3328.34     3308.43    104.93 o
  -2  -9   3      186.04      178.08     16.51 o
  -1  -9   3     1285.80     1195.20     63.17 o
   0  -9   3      616.24      585.59     37.30 o
   1  -9   3      910.08      848.95     33.52 o
   2  -9   3       11.11        2.45     20.93 o
   3  -9   3     2918.42     2908.21    101.47 o
   4  -9   3       30.79       71.94     28.35 o
  -5  -8   3      449.16      425.91     37.02 o
  -4  -8   3     1016.07      861.83     64.14 o
  -3  -8   3      190.86      181.79     18.36 o
  -2  -8   3      477.99      475.89     37.00 o
  -1  -8   3     5216.81     4900.86    125.63 o
   0  -8   3    12963.03    12790.16    290.45 o
   1  -8   3     3274.32     3151.46     58.34 o
   2  -8   3     7930.06     7779.47    138.57 o
   3  -8   3        3.52       -2.78     21.53 o
   4  -8   3     1343.74     1304.80     72.49 o
   5  -8   3      611.21      577.34     37.05 o
  -5  -7   3      123.01       98.47     34.86 o
  -4  -7   3      683.87      623.84     41.26 o
  -3  -7   3       28.77       43.52     19.67 o
  -2  -7   3       12.21       24.38     15.76 o
  -1  -7   3        9.57        5.93      8.05 o
   0  -7   3        0.57        0.68     20.40 o
   1  -7   3       79.68       74.50     14.25 o
   2  -7   3       54.42       68.51     10.34 o
   3  -7   3      520.61      520.83     36.66 o
   4  -7   3     1353.66     1324.60     68.11 o
   5  -7   3      314.21      275.15     26.92 o
  -4  -6   3      236.08      239.57     20.49 o
  -3  -6   3     4412.36     4214.68    105.08 o
  -2  -6   3     2087.67     2063.59     65.03 o
  -1  -6   3    23362.07    21547.13    141.71 o
   0  -6   3     1084.44     1006.01     44.25 o
   1  -6   3    25249.90    25053.02    153.41 o
   2  -6   3      383.97      375.25     29.55 o
   3  -6   3     4488.34     4380.19    107.12 o
   4  -6   3       42.81       53.66     24.25 o
   5  -6   3        0.10       -7.42     21.53 o
  -5  -5   3       15.39       19.67     18.88 o
  -4  -5   3      976.11      933.28     59.50 o
  -3  -5   3      112.18      124.67     13.65 o
  -2  -5   3     1844.10     1712.52     55.86 o
  -1  -5   3       52.51       47.66      4.90 o
   0  -5   3       76.64       72.90      8.68 o
   1  -5   3       60.14       75.57      5.78 o
   2  -5   3     1002.93      891.87     41.70 o
   3  -5   3        3.05       39.94     16.36 o
   4  -5   3      376.55      382.40     32.91 o
   5  -5   3       92.60       75.47     17.96 o
  -5  -4   3     1021.78      873.29     69.12 o
  -4  -4   3     3263.35     3187.60    103.09 o
  -3  -4   3      479.11      430.61     29.50 o
  -2  -4   3     3365.79     2995.02     71.07 o
  -1  -4   3      944.86     1435.75     38.02 o
   0  -4   3      489.35      672.31     25.11 o
   1  -4   3     2236.04     3107.00     44.33 o
   2  -4   3     7651.20     7260.88    108.44 o
   3  -4   3       12.03       27.02     12.59 o
   4  -4   3     5499.59     5285.34    127.54 o
   5  -4   3     2105.73     1895.88     86.21 o
  -5  -3   3     5097.41     5124.86    157.49 o
  -4  -3   3      910.31      878.24     58.23 o
  -3  -3   3     9137.08     9083.96    152.39 o
  -2  -3   3      813.66      910.73     40.75 o
  -1  -3   3     2948.94     2848.67     40.03 o
   0  -3   3        8.07       16.03      7.40 o
   1  -3   3     3216.88     2997.78     48.93 o
   2  -3   3      745.52      828.32     35.33 o
   3  -3   3     4628.53     4470.78     98.88 o
   4  -3   3     1268.43     1258.10     60.87 o
   5  -3   3     1357.60     1216.99     69.96 o
  -4  -2   3       34.37       45.77     24.64 o
  -3  -2   3       89.86       66.21     23.66 o
  -2  -2   3     1842.08     1639.16     53.69 o
  -1  -2   3     7285.96     6841.98     88.09 o
   0  -2   3    15465.46    15429.70     93.23 o
   1  -2   3     5506.62     5323.69    103.45 o
   2  -2   3     1645.61     1390.72     43.50 o
   3  -2   3        2.20       -1.92     15.96 o
   4  -2   3       91.41       76.73     13.72 o
   5  -2   3       48.39       12.85     29.08 o
  -5  -1   3      555.06      654.95     57.70 o
  -4  -1   3     1172.43     1246.74     79.38 o
  -3  -1   3     1953.96     2142.99     82.10 o
  -2  -1   3       14.07        0.00     15.77 o
  -1  -1   3     1406.56     1527.01     53.96 o
   0  -1   3        1.21       12.82      7.31 o
   1  -1   3     1680.25     1662.65     38.74 o
   2  -1   3      100.00       83.14      8.88 o
   3  -1   3     2068.53     1994.38     64.76 o
   4  -1   3     2715.57     2612.22     85.28 o
   5  -1   3     1024.93      923.00     62.41 o
  -6   0   3        9.96       17.42     39.08 o
  -5   0   3       13.51      -18.28     30.34 o
  -4   0   3      659.46      797.31     54.97 o
  -3   0   3     2259.84     2719.10     88.94 o
  -2   0   3     1805.30     1917.74     61.70 o
  -1   0   3    32207.41    33097.13   1370.43 o
   0   0   3        0.03       33.04     10.04 o
   1   0   3    32676.55    35045.80    167.76 o
   2   0   3     1580.86     1497.34     53.56 o
   3   0   3     2284.96     2328.07     75.84 o
   4   0   3      711.91      818.62     50.60 o
   5   0   3       14.53       -6.29     24.11 o
   6   0   3        2.67       12.19     21.13 o
  -6   1   3     3456.38     3267.56    133.65 o
  -5   1   3      442.12      452.14     31.46 o
  -4   1   3     4766.20     4543.97    121.54 o
  -3   1   3     1050.75     1034.37     49.24 o
  -2   1   3       91.67      190.66     14.78 o
  -1   1   3      913.66      916.97     26.04 o
   0   1   3        3.96       78.31      5.19 o
   1   1   3      933.67      945.75     20.63 o
   2   1   3      371.44      473.68     28.39 o
   3   1   3     1291.09     1358.82     55.21 o
   4   1   3     2359.92     2369.53     89.76 o
   5   1   3      403.30      432.62     34.50 o
   6   1   3     1662.74     1418.80     85.46 o
  -5   2   3      215.63      189.94     20.42 o
  -4   2   3     1630.11     1547.36     69.02 o
  -3   2   3       92.47      104.91      9.87 o
  -2   2   3       21.70       26.03     12.59 o
  -1   2   3      130.81      142.37      8.00 o
   0   2   3    10894.58    11174.30     84.97 o
   1   2   3      204.66      198.65     10.10 o
   2   2   3      464.12      566.30     27.01 o
   3   2   3     1033.95     1001.40     44.63 o
   4   2   3      416.31      384.75     28.54 o
   5   2   3      370.99      330.52     26.87 o
   6   2   3      102.59      102.63     20.61 o
  -5   3   3     2880.67     2669.02    104.24 o
  -4   3   3      185.38      182.32     16.38 o
  -3   3   3     3398.25     3219.25     81.29 o
  -2   3   3     1349.13     1425.82     43.12 o
  -1   3   3      706.79      660.69     18.09 o
   0   3   3        4.37       23.34      6.78 o
   1   3   3     2968.95     2883.41    156.59 o
   2   3   3      999.52      999.22     36.84 o
   3   3   3     4047.61     4001.59     89.96 o
   4   3   3       88.64       68.52     22.93 o
   5   3   3     2020.89     1917.92     85.81 o
  -5   4   3      117.66       79.19     26.77 o
  -4   4   3     5094.02     5087.06    121.95 o
  -3   4   3     3174.35     3202.50     82.53 o
  -2   4   3     9894.19     9351.73    117.01 o
  -1   4   3    12417.05    12166.18     81.37 o
   0   4   3      942.21      940.25     29.16 o
   1   4   3     6520.75     5954.91    175.15 o
   2   4   3      326.53      294.99     22.05 o
   3   4   3      132.92      126.42     12.60 o
   4   4   3      601.69      650.01     47.64 o
   5   4   3      323.93      339.20     29.38 o
  -5   5   3     1377.26     1332.99     72.89 o
  -4   5   3     2783.54     2849.42     94.30 o
  -3   5   3     3997.04     3802.44     92.04 o
  -2   5   3     5637.25     5332.14     91.13 o
  -1   5   3     3930.79     4026.82     62.17 o
   0   5   3       17.50       22.60      4.97 o
   1   5   3     2797.55     2723.87     86.92 o
   2   5   3    11842.31    12014.78    138.44 o
   3   5   3     7040.20     7069.31    123.71 o
   4   5   3     7017.91     7104.05    143.85 o
   5   5   3     2930.82     2834.11    103.64 o
  -5   6   3        0.27      -26.69     26.69 o
  -4   6   3        0.01       11.06     20.00 o
  -3   6   3        0.00       19.54     12.52 o
  -2   6   3        0.08       15.70     11.33 o
  -1   6   3       14.15       28.26      8.95 o
   0   6   3        0.70       26.59      6.92 o
   1   6   3        1.14       19.67      7.35 o
   2   6   3       62.81       67.66      8.02 o
   3   6   3       33.47       16.63     16.30 o
   4   6   3       16.81       -2.72     19.54 o
   5   6   3        5.42      -17.29     24.24 o
  -5   7   3     1210.42     1210.62     71.16 o
  -4   7   3     1199.77     1396.46     67.28 o
  -3   7   3      191.78      168.55     14.59 o
  -2   7   3    11688.31    12051.14    153.89 o
  -1   7   3      427.94      413.01     23.73 o
   0   7   3        1.45        5.72      8.57 o
   1   7   3        2.79        1.00     10.63 o
   2   7   3    11785.33    12281.67    154.93 o
   3   7   3      150.96      146.30     13.79 o
   4   7   3      422.01      447.66     33.45 o
   5   7   3      630.96      617.86     45.56 o
  -5   8   3      733.00      724.21     49.62 o
  -4   8   3      399.30      441.66     34.11 o
  -3   8   3     1482.37     1452.72     66.23 o
  -2   8   3      534.92      521.09     35.29 o
  -1   8   3    16328.74    15943.33    123.76 o
   0   8   3      517.62      500.09     64.51 o
   1   8   3    17374.35    16517.80    124.40 o
   2   8   3     6824.08     6648.43    117.77 o
   3   8   3     2841.99     2557.84     82.80 o
   4   8   3     5006.52     4885.21    129.80 o
   5   8   3       95.14       93.62     32.00 o
  -5   9   3     4391.37     4001.44    139.27 o
  -4   9   3      264.80      297.80     26.13 o
  -3   9   3     4212.23     4271.33    114.53 o
  -2   9   3      244.88      224.12     18.17 o
  -1   9   3      350.20      387.89     26.09 o
   0   9   3       46.85       50.67      8.71 o
   1   9   3      886.11      833.52     37.41 o
   2   9   3      230.59      247.52     18.90 o
   3   9   3     7249.37     6973.41    142.08 o
   4   9   3      110.79      121.80     15.31 o
   5   9   3     7516.76     7492.99    182.95 o
  -4  10   3        8.57      -20.80     22.45 o
  -3  10   3       12.47      -23.25     24.31 o
  -2  10   3     1147.50     1021.47     51.19 o
  -1  10   3      648.38      696.11     48.74 o
   0  10   3     2190.66     2245.51     49.83 o
   1  10   3     1273.43     1257.63     37.40 o
   2  10   3     1633.05     1602.94     65.83 o
   3  10   3      274.31      260.05     21.09 o
   4  10   3      480.99      585.54     39.29 o
   5  10   3       96.39       74.21     31.94 o
  -4  11   3     2740.50     2714.51    109.45 o
  -3  11   3      152.40      149.79     17.96 o
  -2  11   3     2493.38     2290.93     82.84 o
  -1  11   3      210.47      215.86     11.86 o
   0  11   3       22.60       33.64     13.23 o
   1  11   3      189.26      186.22     11.71 o
   2  11   3     2540.87     2465.38     84.62 o
   3  11   3      247.39      241.23     20.75 o
   4  11   3     4806.25     4622.09    138.72 o
  -4  12   3       53.09       78.90     32.53 o
  -3  12   3      998.72     1083.02     64.73 o
  -2  12   3     1138.42     1088.99     65.06 o
  -1  12   3    10974.93    11394.29    183.23 o
   0  12   3      854.36      853.43     36.12 o
   1  12   3    11773.91    11667.50    130.63 o
   2  12   3     2299.13     2360.50     88.08 o
   3  12   3      989.99      938.50     63.33 o
   4  12   3     2793.85     2689.86    110.46 o
  -3  13   3       48.58       36.83     32.13 o
  -2  13   3      116.49      134.85     16.30 o
  -1  13   3       23.09      -11.53     22.65 o
   0  13   3       70.84       68.62     11.39 o
   1  13   3       98.38       86.62     10.53 o
   2  13   3      589.77      569.96     40.78 o
   3  13   3        1.59       -3.51     25.63 o
   4  13   3      623.59      654.73     47.34 o
  -3  14   3        3.44       23.91     21.79 o
  -2  14   3      131.70      126.31     18.69 o
  -1  14   3       30.74       12.78     22.99 o
   0  14   3      414.96      432.55     43.13 o
   1  14   3        1.98      -10.39     14.50 o
   2  14   3      432.13      397.22     29.13 o
   3  14   3       10.52      -19.14     32.65 o
  -2  15   3      839.93      889.26     63.01 o
  -1  15   3      531.32      450.15     39.70 o
   0  15   3      150.45      168.77     13.30 o
   1  15   3     1356.06     1483.31     56.36 o
   2  15   3      356.84      398.78     32.17 o
   3  15   3     3556.63     3763.72    133.58 o
  -2  16   3     5251.86     5403.25    158.78 o
  -1  16   3     3077.02     3187.92    120.45 o
   0  16   3      198.63      213.08     15.32 o
   1  16   3     1337.62     1450.55    121.51 o
   2  16   3      829.36      918.56     68.18 o
   0  17   3      228.47      246.81     17.50 o
   1  17   3       99.71      112.51     35.75 o
  -1 -15   4       67.28       60.96     22.34 o
   0 -15   4        2.14       -0.23     18.64 o
   1 -15   4       98.56       96.74     35.45 o
  -2 -14   4     1014.32     1242.98     76.35 o
  -1 -14   4      295.05      320.70     18.31 o
   0 -14   4     2434.28     2426.64     87.49 o
   1 -14   4     1798.21     1723.28     89.22 o
   2 -14   4      740.29      639.32     52.28 o
  -3 -13   4       39.90       47.03     27.36 o
  -2 -13   4      257.16      273.04     25.00 o
  -1 -13   4        1.83        7.44     26.43 o
   0 -13   4      236.14      249.06     15.73 o
   1 -13   4      295.05      319.39     27.79 o
   2 -13   4      297.21      270.30     22.81 o
   3 -13   4      269.47      232.86     24.07 o
  -3 -12   4     1357.63     1413.35     83.19 o
  -2 -12   4      266.63      272.87     21.09 o
  -1 -12   4     1758.39     1708.57     56.79 o
   0 -12   4     1827.66     1972.74     59.69 o
   1 -12   4        8.68       35.24     20.53 o
   2 -12   4      202.14      211.20     20.82 o
   3 -12   4     1698.48     1639.97     86.77 o
  -4 -11   4     1814.38     1706.17     96.40 o
  -3 -11   4     2318.91     2218.04     97.41 o
  -2 -11   4      575.94      576.53     40.51 o
  -1 -11   4      688.60      689.25     57.16 o
   0 -11   4       71.05       69.46      9.70 o
   1 -11   4      139.47      150.52     15.18 o
   2 -11   4     1532.39     1473.73     72.44 o
   3 -11   4     3199.06     3155.16    119.98 o
   4 -11   4     1961.45     1944.04     97.05 o
  -4 -10   4       10.06       23.91     21.79 o
  -3 -10   4     2490.86     2329.58     94.58 o
  -2 -10   4      150.82      226.49     20.55 o
  -1 -10   4     1235.59     1215.13     42.00 o
   0 -10   4     1373.02     1322.69     43.82 o
   1 -10   4        2.04      -12.16     12.16 o
   2 -10   4      320.62      297.92     22.75 o
   3 -10   4      338.58      350.17     26.27 o
   4 -10   4      148.04       67.46     41.02 o
  -4  -9   4     2271.26     2448.85    103.06 o
  -3  -9   4       86.04       78.72     14.31 o
  -2  -9   4      199.33      183.59     17.24 o
  -1  -9   4        2.43       -2.32     13.71 o
   0  -9   4     1225.49     1092.61    128.50 o
   1  -9   4      254.09      244.41     12.85 o
   2  -9   4      983.02      854.63     51.26 o
   3  -9   4       18.83       15.70     18.61 o
   4  -9   4     1113.57     1087.65     71.07 o
  -5  -8   4      139.54      176.47     21.67 o
  -4  -8   4     1036.10     1139.78     66.47 o
  -3  -8   4      566.13      559.33     37.26 o
  -2  -8   4     1477.22     1556.38     64.72 o
  -1  -8   4     8061.85     7497.31    132.33 o
   0  -8   4    13345.46    12781.31    511.95 o
   1  -8   4    23424.82    22646.93    239.47 o
   2  -8   4     5204.70     4990.67    112.32 o
   3  -8   4    17385.81    18078.27    248.98 o
   4  -8   4      136.56      139.97     18.82 o
  -5  -7   4      110.74       94.16     38.76 o
  -4  -7   4     2220.96     2136.60     90.39 o
  -3  -7   4      132.07      120.30     14.78 o
  -2  -7   4      389.10      352.80     26.56 o
  -1  -7   4       47.87       60.55     11.40 o
   0  -7   4      133.11      115.87     18.93 o
   1  -7   4     1205.39     1229.08     35.79 o
   2  -7   4        0.90      -18.15     18.15 o
   3  -7   4     1237.52     1114.75     63.26 o
   4  -7   4      848.22      920.71     60.44 o
   5  -7   4       74.57       71.29     15.90 o
  -5  -6   4      871.23      823.12     55.44 o
  -4  -6   4     1201.28     1190.26     70.14 o
  -3  -6   4     1438.46     1349.55     63.36 o
  -2  -6   4      119.52      104.86     11.53 o
  -1  -6   4      217.95      228.10     19.70 o
   0  -6   4     5928.34     5635.65    145.79 o
   1  -6   4     3268.64     2982.42     51.51 o
   2  -6   4     1960.43     1856.49     61.78 o
   3  -6   4     3959.49     4073.29    104.54 o
   4  -6   4        0.25       18.41     21.26 o
   5  -6   4      225.56      191.52     21.48 o
  -5  -5   4      147.43      147.72     20.74 o
  -4  -5   4     4071.85     4105.37    122.26 o
  -3  -5   4     2298.35     2294.68     78.80 o
  -2  -5   4     3940.01     3750.35     86.47 o
  -1  -5   4     3374.89     3330.34     71.92 o
   0  -5   4        0.49       15.18      7.29 o
   1  -5   4     3372.50     3413.28     65.56 o
   2  -5   4     6715.48     6483.09    110.55 o
   3  -5   4     8084.76     8102.65    143.93 o
   4  -5   4     7942.53     7462.65    157.28 o
   5  -5   4     3592.07     3284.95    118.99 o
  -5  -4   4     1345.51     1426.31     84.00 o
  -4  -4   4       76.12       73.81     26.97 o
  -3  -4   4     8109.16     7922.85    146.50 o
  -2  -4   4     4249.95     4065.76     85.89 o
  -1  -4   4     1725.39     1826.61     63.74 o
   0  -4   4     3827.15     2710.81     41.31 o
   1  -4   4    15707.18    15228.59    106.92 o
   2  -4   4     1824.33     1612.00     52.85 o
   3  -4   4    16110.47    15541.13    198.60 o
   4  -4   4      258.48      258.64     22.42 o
   5  -4   4     1558.42     1625.74     80.21 o
  -5  -3   4     1649.47     1841.32     99.80 o
  -4  -3   4     2487.39     2494.03     95.05 o
  -3  -3   4    13949.76    14848.38    204.48 o
  -2  -3   4     2183.17     2078.27     60.55 o
  -1  -3   4    13237.67    14018.00    301.72 o
   0  -3   4       81.05       93.15      5.32 o
   1  -3   4    15107.46    16271.22    206.99 o
   2  -3   4      334.80      288.31     18.99 o
   3  -3   4    12168.35    13030.87    174.22 o
   4  -3   4       60.56       69.57     13.45 o
   5  -3   4      639.37      701.89     54.79 o
  -5  -2   4      211.51      268.36     26.85 o
  -4  -2   4        1.10      -14.84     26.16 o
  -3  -2   4    18772.52    19948.80    247.37 o
  -2  -2   4     7977.11     7854.84    122.54 o
  -1  -2   4    57348.83    52400.82    790.94 o
   0  -2   4    36354.96    38383.58    494.06 o
   1  -2   4    43896.26    46427.95    717.04 o
   2  -2   4     3091.62     2943.80     66.86 o
   3  -2   4     8678.33     8627.26    140.61 o
   4  -2   4      292.90      299.23     21.03 o
   5  -2   4        5.64       36.43     21.26 o
  -5  -1   4     1230.21     1426.88     91.50 o
  -4  -1   4      112.33      126.91     21.01 o
  -3  -1   4     1926.68     2182.86     84.81 o
  -2  -1   4      263.32      376.80     29.21 o
  -1  -1   4      288.00      305.97     18.82 o
   0  -1   4        1.53       24.64      8.43 o
   1  -1   4     1422.26     1453.59     29.90 o
   2  -1   4       80.27      146.42     11.86 o
   3  -1   4     7999.32     7991.75    135.36 o
   4  -1   4      220.85      222.60     19.10 o
   5  -1   4     4568.14     4063.13    126.09 o
  -5   0   4     3248.67     3562.97    142.58 o
  -4   0   4     2248.45     2400.72    101.55 o
  -3   0   4    22612.91    23958.51    281.41 o
  -2   0   4      700.46      623.86     37.61 o
  -1   0   4    12744.94    13734.40    140.24 o
   0   0   4    17611.26    18370.00    342.40 o
   1   0   4    12302.68    13954.27    245.29 o
   2   0   4      912.49      907.56     44.50 o
   3   0   4    20724.37    23165.73    267.41 o
   4   0   4     2128.29     2400.07     92.92 o
   5   0   4     2617.37     2519.34    104.33 o
  -5   1   4      144.88      136.66     19.55 o
  -4   1   4     2818.48     2892.93     97.63 o
  -3   1   4      172.46      188.39     16.25 o
  -2   1   4      143.84       75.54      9.75 o
  -1   1   4       30.00       36.58      6.20 o
   0   1   4        7.07       16.44      5.19 o
   1   1   4       18.86       30.25      6.05 o
   2   1   4      156.31      103.02     10.28 o
   3   1   4     1075.49     1210.75     60.32 o
   4   1   4     4451.85     4802.14    143.50 o
   5   1   4     1066.00     1360.08     92.04 o
  -5   2   4      188.08      188.99     19.55 o
  -4   2   4      188.20      265.86     22.01 o
  -3   2   4    20759.68    22016.53    227.42 o
  -2   2   4     1459.44     1478.45     45.19 o
  -1   2   4    76424.09    81620.49   1288.21 o
   0   2   4    17350.13    17261.63    338.40 o
   1   2   4    63969.77    63701.17    244.61 o
   2   2   4     6062.62     5723.01     87.17 o
   3   2   4    13011.83    12899.55    162.76 o
   4   2   4     1675.12     1604.73     69.77 o
   5   2   4       12.29      -22.32     24.44 o
  -5   3   4     2259.05     2412.79     95.46 o
  -4   3   4     5250.83     4989.94    120.32 o
  -3   3   4     4525.20     4603.82     98.09 o
  -2   3   4     2607.70     2400.83     57.49 o
  -1   3   4      872.63      807.60     23.22 o
   0   3   4       25.92       59.11      4.08 o
   1   3   4      777.71      665.53     23.16 o
   2   3   4     1102.00      976.81     35.86 o
   3   3   4     3696.18     3660.38     85.19 o
   4   3   4      489.16      525.87     40.97 o
   5   3   4     2560.80     2502.78     94.25 o
  -5   4   4     2325.73     2432.55     95.34 o
  -4   4   4      794.82      696.72     47.09 o
  -3   4   4    29810.28    29299.07    267.18 o
  -2   4   4    22070.59    21529.30    185.88 o
  -1   4   4    32415.04    32164.43    229.44 o
   0   4   4    86519.94    89609.20   1326.83 o
   1   4   4      319.10      549.73     16.99 o
   2   4   4    18502.87    18555.58    168.26 o
   3   4   4     6892.10     6537.17    117.06 o
   4   4   4      870.58      844.41     50.17 o
   5   4   4     2098.33     1990.80     86.63 o
  -5   5   4      377.34      365.40     29.79 o
  -4   5   4     4373.73     4194.10    112.30 o
  -3   5   4      204.49      182.17     16.31 o
  -2   5   4      546.91      473.71     28.01 o
  -1   5   4       68.35       93.33      5.36 o
   0   5   4      249.73      282.94     13.60 o
   1   5   4      309.98      337.43     14.82 o
   2   5   4       86.00       75.43      8.88 o
   3   5   4     1143.94     1127.32     48.77 o
   4   5   4     4223.65     3903.80    108.67 o
   5   5   4      862.27      901.09     59.77 o
  -5   6   4       38.12       21.07     21.07 o
  -4   6   4     3976.86     3724.09    108.98 o
  -3   6   4      708.45      768.95     43.63 o
  -2   6   4     2525.71     2248.92     62.14 o
  -1   6   4        0.90       16.83      8.35 o
   0   6   4     3933.20     4415.10     51.66 o
   1   6   4      903.50     1011.73     32.70 o
   2   6   4      480.02      407.35     27.99 o
   3   6   4       13.75      -12.52     19.14 o
   4   6   4     2122.55     1921.34     76.91 o
   5   6   4      116.79      121.99     15.97 o
  -5   7   4      800.10      875.11     63.33 o
  -4   7   4       14.68       46.76     19.87 o
  -3   7   4     1833.12     1978.63     71.74 o
  -2   7   4       64.69       60.17      8.68 o
  -1   7   4      693.45      673.02     23.94 o
   0   7   4        0.35       -8.96      9.05 o
   1   7   4      424.72      410.70     19.13 o
   2   7   4       33.56       44.19      8.08 o
   3   7   4      559.63      487.72     37.61 o
   4   7   4      387.64      391.71     30.46 o
   5   7   4      116.41      106.69     18.29 o
  -5   8   4     2369.08     2155.64    100.64 o
  -4   8   4     1175.02     1205.26     65.19 o
  -3   8   4    29168.84    29563.47    302.41 o
  -2   8   4     8754.95     8245.30    133.33 o
  -1   8   4    64246.45    64770.06    936.20 o
   0   8   4    45849.43    46139.39   2165.65 o
   1   8   4    16292.05    15832.34    293.60 o
   2   8   4     2119.55     2230.33     68.42 o
   3   8   4      211.66      181.42     15.98 o
   4   8   4     5578.41     5418.08    134.90 o
   5   8   4      793.17      782.64     50.57 o
  -5   9   4       35.16       31.80     35.51 o
  -4   9   4      412.59      377.62     29.86 o
  -3   9   4      151.75      155.90     16.24 o
  -2   9   4      440.88      495.65     35.79 o
  -1   9   4        2.72       27.20     10.30 o
   0   9   4      123.93      118.52      7.95 o
   1   9   4      195.66      182.60     11.44 o
   2   9   4       12.59       -6.23     15.70 o
   3   9   4      238.03      236.74     17.97 o
   4   9   4       89.82       82.56     15.44 o
   5   9   4      101.75       98.93     18.22 o
  -4  10   4      367.65      344.09     32.44 o
  -3  10   4     2555.68     2620.80     93.27 o
  -2  10   4      904.49      747.70     45.40 o
  -1  10   4     9325.99     8894.85    101.82 o
   0  10   4     5484.44     5473.37    181.43 o
   1  10   4     4894.97     4759.17    190.58 o
   2  10   4     1201.37     1135.02     54.81 o
   3  10   4        9.11      -18.48     18.48 o
   4  10   4        0.90        0.00     23.05 o
   5  10   4      326.45      338.68     27.06 o
  -4  11   4      727.05      718.67     56.00 o
  -3  11   4     2367.77     2443.54     92.74 o
  -2  11   4      459.49      464.20     31.54 o
  -1  11   4      657.64      606.29     29.72 o
   0  11   4      349.41      373.20     33.71 o
   1  11   4      201.13      219.07     12.57 o
   2  11   4        5.10        5.03     16.76 o
   3  11   4      851.34      772.72     55.13 o
   4  11   4     1401.83     1317.08     76.35 o
  -4  12   4     2590.72     2379.56    105.34 o
  -3  12   4     5290.63     5431.19    145.44 o
  -2  12   4      614.24      608.63     46.04 o
  -1  12   4      214.55      217.42     17.57 o
   0  12   4       42.93       40.98      9.00 o
   1  12   4     8021.69     7697.51    143.27 o
   2  12   4      428.71      411.11     32.72 o
   3  12   4     6850.05     6745.54    155.22 o
   4  12   4     2073.30     1998.97     95.78 o
  -3  13   4      528.21      540.94     33.32 o
  -2  13   4      456.77      444.49     35.04 o
  -1  13   4      455.41      467.44     34.52 o
   0  13   4      630.06      676.50     45.08 o
   1  13   4        2.00       15.28     21.62 o
   2  13   4      251.46      267.89     20.36 o
   3  13   4      229.08      225.81     21.75 o
   4  13   4       26.62       20.27     25.90 o
  -3  14   4     4339.85     4447.15    143.35 o
  -2  14   4        1.86      -20.00     23.12 o
  -1  14   4     5472.59     5862.38    144.65 o
   0  14   4       23.74       28.23     11.14 o
   1  14   4     3243.22     3307.43     97.47 o
   2  14   4       16.48      -10.07     19.21 o
   3  14   4     1815.66     2026.82     97.09 o
  -2  15   4      468.59      548.47     42.01 o
  -1  15   4       23.56       16.96     20.00 o
   0  15   4      302.22      319.41     17.81 o
   1  15   4       52.00       63.25     12.44 o
   2  15   4      108.32      137.96     18.88 o
   3  15   4      102.89       73.55     37.44 o
  -2  16   4     2397.15     2461.28    104.30 o
  -1  16   4      572.85      609.31     43.82 o
   0  16   4     6081.31     6347.46    117.06 o
   1  16   4     4627.62     4593.54    120.27 o
   2  16   4     1078.00     1057.45     72.90 o
  -1  17   4       26.60       32.66     27.09 o
   0  17   4      253.66      257.46     33.88 o
   1  17   4      311.85      318.72     18.53 o
  -1 -15   5       98.84      109.70     13.79 o
   0 -15   5      408.70      463.65     25.77 o
   1 -15   5       39.94       65.71     29.35 o
  -2 -14   5     3743.45     3747.29    138.14 o
  -1 -14   5       68.57       72.43     13.81 o
   0 -14   5     1732.23     1723.61     65.48 o
   1 -14   5     1033.30     1000.56     70.44 o
   2 -14   5      448.07      455.23     32.98 o
  -3 -13   5      901.25      928.17     73.85 o
  -2 -13   5       15.32      -15.90     32.79 o
  -1 -13   5       73.16       95.46     11.70 o
   0 -13   5       28.46      -26.23     30.27 o
   1 -13   5      444.56      478.05     39.88 o
   2 -13   5       12.67       23.31     21.33 o
  -3 -12   5     1135.38     1087.09     77.52 o
  -2 -12   5     1097.16     1305.81     73.41 o
  -1 -12   5    13226.56    12890.62    332.86 o
   0 -12   5        0.30       -0.15     15.63 o
   1 -12   5    14512.04    14817.17    240.90 o
   2 -12   5      183.32      227.22     20.95 o
   3 -12   5     2060.10     2263.43    107.32 o
  -4 -11   5       17.73        8.81     29.34 o
  -2 -11   5        1.59       -9.87     22.12 o
  -1 -11   5        0.25        0.15     25.60 o
   0 -11   5       13.08        0.00     19.74 o
   1 -11   5      276.03      297.17     17.70 o
   2 -11   5       81.23       91.57     13.25 o
   3 -11   5      244.24      265.47     22.34 o
  -4 -10   5       86.24        8.28     31.01 o
  -3 -10   5       22.06       28.09     28.95 o
  -2 -10   5     1851.77     1883.69     79.80 o
  -1 -10   5      116.02       96.87     17.66 o
   0 -10   5     4572.99     4533.27    120.00 o
   1 -10   5       12.84       16.43     21.82 o
   2 -10   5     1178.24     1083.81     62.68 o
   3 -10   5      233.37      232.85     21.68 o
   4 -10   5      295.42      223.00     24.67 o
  -3  -9   5     1940.20     1850.82     85.55 o
  -2  -9   5        8.95       24.71     15.76 o
  -1  -9   5     2816.71     2599.58     59.52 o
   0  -9   5      372.65      356.60     25.09 o
   1  -9   5      262.44      289.85     16.75 o
   2  -9   5      270.84      279.23     23.74 o
   3  -9   5     1856.22     1864.08     86.64 o
   4  -9   5       93.58      114.96     17.69 o
  -5  -8   5      294.41      287.51     26.66 o
  -4  -8   5     2630.44     2563.25    102.50 o
  -3  -8   5     2631.42     2474.95     92.58 o
  -2  -8   5    15694.45    15204.99    208.80 o
  -1  -8   5    12749.06    11659.84    273.14 o
   0  -8   5    22424.56    22215.55    800.37 o
   1  -8   5    11300.43    10648.17    219.86 o
   2  -8   5     1099.02      965.22     53.37 o
   3  -8   5     1141.06     1033.29     64.20 o
   4  -8   5      506.07      395.14     33.12 o
  -5  -7   5       29.74       13.45     31.99 o
  -4  -7   5      506.82      456.33     33.92 o
  -3  -7   5       19.45       28.48     22.79 o
  -2  -7   5      316.68      341.54     26.34 o
  -1  -7   5       38.87       45.56     24.48 o
   0  -7   5      391.25      386.58     18.23 o
   1  -7   5        2.19       10.84      9.29 o
   2  -7   5     1203.43     1120.96     54.43 o
   3  -7   5       65.20       55.79     23.98 o
   4  -7   5       82.82       88.58     15.31 o
   5  -7   5       67.71       28.49     26.70 o
  -5  -6   5       52.97       35.24     31.14 o
  -4  -6   5     1018.18      954.76     66.55 o
  -3  -6   5      209.52      198.53     18.43 o
  -2  -6   5     4620.36     4571.65    103.55 o
  -1  -6   5     1648.45     1415.31     37.28 o
   0  -6   5     3944.92     4030.05     64.17 o
   1  -6   5     2151.77     2001.58     46.24 o
   2  -6   5      339.86      371.90     25.29 o
   3  -6   5      418.84      407.38     31.86 o
   4  -6   5      228.21      238.29     21.28 o
   5  -6   5       15.17       23.32     21.26 o
  -5  -5   5      459.15      460.00     37.03 o
  -4  -5   5     2685.03     2606.82    100.63 o
  -3  -5   5     2457.20     2510.96     83.75 o
  -2  -5   5     2023.48     2050.64     66.28 o
  -1  -5   5     2158.29     2166.27     43.27 o
   0  -5   5        0.86        7.48      8.53 o
   1  -5   5       68.82       78.86      6.78 o
   2  -5   5     2522.37     2243.32     67.70 o
   3  -5   5      630.66      706.62     46.00 o
   4  -5   5     1736.36     1761.38     79.40 o
   5  -5   5      353.85      342.92     28.39 o
  -5  -4   5     1912.19     1963.48    101.96 o
  -4  -4   5     3224.33     3109.57    109.41 o
  -3  -4   5     6763.65     6972.70    140.70 o
  -2  -4   5    15967.81    14673.29    177.65 o
  -1  -4   5      654.60      664.63     23.71 o
   0  -4   5     8567.54     8289.48    125.14 o
   1  -4   5     1202.36     1135.26     30.09 o
   2  -4   5       92.91       86.03      9.81 o
   3  -4   5     4693.49     4521.89    106.98 o
   4  -4   5      833.46      884.76     55.93 o
   5  -4   5     1519.80     1491.79     79.19 o
  -5  -3   5      788.22      737.22     57.89 o
  -4  -3   5      100.38       67.72     31.68 o
  -3  -3   5     1884.72     1936.08     75.45 o
  -2  -3   5     1774.79     1881.60     61.46 o
  -1  -3   5      248.24      255.58     24.17 o
   0  -3   5        2.14        7.73      6.50 o
   1  -3   5     1173.75     1124.97     80.62 o
   2  -3   5     2779.52     2895.68     70.92 o
   3  -3   5     2689.32     2670.49     81.33 o
   5  -3   5     2456.53     2438.34    100.80 o
  -5  -2   5      779.83      744.01     59.28 o
  -4  -2   5        2.54      -27.42     27.42 o
  -3  -2   5      565.10      558.38     39.22 o
  -2  -2   5        3.36       28.48     15.10 o
  -1  -2   5    11709.19    11948.95    136.93 o
   0  -2   5      367.03      345.97     17.51 o
   1  -2   5     7022.43     7463.89     72.08 o
   2  -2   5     4184.35     3773.95     81.48 o
   3  -2   5       52.88       59.83     20.67 o
   4  -2   5     3234.88     3084.01     98.64 o
   5  -2   5        8.35       34.84     22.06 o
  -5  -1   5      505.43      622.52     49.06 o
  -4  -1   5      867.15      903.22     71.99 o
  -3  -1   5     2045.24     2352.34     89.61 o
  -2  -1   5     1715.99     1926.26     65.76 o
  -1  -1   5      781.59      831.57     26.15 o
   0  -1   5      115.35      112.01      6.80 o
   1  -1   5     2063.97     2250.22     39.71 o
   2  -1   5     1936.29     2083.50     62.31 o
   3  -1   5     1606.18     1649.50     64.66 o
   4  -1   5     2221.48     2086.90     83.89 o
   5  -1   5      368.98      360.16     26.01 o
  -5   0   5     1840.62     1988.12    110.18 o
  -4   0   5     1532.87     1821.27     89.88 o
  -3   0   5      642.52      723.26     51.62 o
  -2   0   5     2008.53     1972.87     66.10 o
  -1   0   5      800.66      818.33     36.69 o
   0   0   5        0.18       58.94     10.73 o
   1   0   5      979.22     1031.82     29.88 o
   2   0   5     1937.36     2038.22     67.00 o
   3   0   5      420.80      443.82     35.40 o
   4   0   5     1616.77     1734.83     83.50 o
   5   0   5     1662.16     1773.92     93.68 o
  -5   1   5     1293.01     1338.86     82.07 o
  -4   1   5     1951.57     2134.75     88.07 o
  -3   1   5     2913.92     3111.99     90.42 o
  -2   1   5      716.15      708.08     36.87 o
  -1   1   5     2519.86     2780.50     43.80 o
   0   1   5       82.39      100.13      6.34 o
   1   1   5     1864.24     2033.26     44.11 o
   2   1   5      831.73      912.44     42.12 o
   3   1   5     2978.25     3396.40    101.62 o
   4   1   5     1161.51     1333.41     81.91 o
   5   1   5      686.02      928.83     64.97 o
  -5   2   5      202.64      174.21     21.41 o
  -4   2   5       11.52       43.12     16.56 o
  -3   2   5       60.84      121.06     12.99 o
  -2   2   5     1665.70     1413.36     47.27 o
  -1   2   5     5525.86     5485.32    109.34 o
   0   2   5    15427.45    15870.26    407.71 o
   1   2   5     6518.83     6575.98     58.60 o
   2   2   5     1791.93     1497.83     47.27 o
   3   2   5       41.30       49.22      9.28 o
   4   2   5       16.64       32.72     22.12 o
   5   2   5      217.21      211.02     20.82 o
  -5   3   5     1230.69     1319.58     72.85 o
  -4   3   5     1208.40     1096.23     60.25 o
  -3   3   5     4230.64     4049.88     95.83 o
  -2   3   5       48.57       75.07      7.42 o
  -1   3   5     2354.33     2241.13     33.54 o
   0   3   5        8.10        8.75      8.15 o
   1   3   5     5659.06     5439.00     51.94 o
   2   3   5      407.39      429.57     24.26 o
   3   3   5    10497.90    10392.15    147.56 o
   4   3   5      403.16      433.69     30.07 o
   5   3   5     4894.87     4555.76    130.38 o
  -5   4   5     4291.42     4100.68    126.56 o
  -4   4   5      637.97      645.70     48.18 o
  -3   4   5     1778.04     1551.12     61.16 o
  -2   4   5       93.48       62.17      7.82 o
  -1   4   5     2080.03     1749.24     31.16 o
   0   4   5     2951.03     2899.00     36.31 o
   1   4   5     4392.21     3777.31     92.45 o
   2   4   5    26044.30    24985.93    203.07 o
   3   4   5      254.57      262.78     21.16 o
   4   4   5    13183.87    12730.81    190.58 o
   5   4   5     2249.50     2017.85     90.83 o
  -5   5   5      736.19      795.64     58.93 o
  -4   5   5     1847.03     1791.96     75.81 o
  -3   5   5     1425.80     1433.59     58.60 o
  -2   5   5     3544.97     3377.37     72.90 o
  -1   5   5     1576.42     1572.18     31.07 o
   0   5   5        4.57       30.10      7.68 o
   1   5   5      261.43      230.03     15.71 o
   2   5   5     4967.52     4723.09     85.64 o
   3   5   5     1429.29     1476.02     56.54 o
   4   5   5     2198.61     2107.15     77.02 o
   5   5   5      548.15      510.21     38.11 o
  -5   6   5      176.40      169.08     18.49 o
  -4   6   5     4720.81     4478.72    120.41 o
  -3   6   5       14.53       26.36     17.82 o
  -2   6   5     3969.68     3730.31     79.26 o
  -1   6   5      628.34      752.22     39.67 o
   0   6   5       23.59       53.90      4.94 o
   1   6   5     2660.48     2802.34     43.92 o
   2   6   5      114.29      126.21     11.00 o
   3   6   5      911.62      869.36     47.02 o
   4   6   5      219.30      177.56     16.71 o
   5   6   5     1538.78     1270.70     75.87 o
  -5   7   5      723.33      730.08     46.77 o
  -4   7   5     2664.55     2476.85     91.55 o
  -3   7   5      294.38      337.42     25.41 o
  -2   7   5    11786.93    12113.13    154.35 o
  -1   7   5      271.16      261.60     13.20 o
   0   7   5       16.40       19.36      4.87 o
   1   7   5       57.66       59.51      5.70 o
   2   7   5    12071.28    12757.70    158.14 o
   3   7   5      636.42      602.94     39.15 o
   4   7   5     1319.55     1290.54     67.92 o
   5   7   5      763.53      750.83     55.15 o
  -5   8   5      792.35      811.30     63.79 o
  -4   8   5      318.63      292.65     23.75 o
  -3   8   5     1919.12     2046.23     75.88 o
  -2   8   5      541.33      474.73     33.96 o
  -1   8   5    17415.60    16582.98    228.00 o
   0   8   5      589.75      539.76     23.40 o
   1   8   5    15941.44    15291.65    118.86 o
   2   8   5     8111.54     8026.56    129.33 o
   3   8   5     1234.63     1262.76     57.81 o
   4   8   5     5064.36     5005.34    130.38 o
   5   8   5     1024.36     1060.27     70.70 o
  -5   9   5     4487.49     4128.71    142.70 o
  -4   9   5      215.79      213.80     21.15 o
  -3   9   5     7597.79     7608.98    153.85 o
  -2   9   5      532.39      493.92     37.27 o
  -1   9   5     2055.34     2064.18     45.79 o
   0   9   5        7.09       10.49      7.42 o
   1   9   5     1068.61     1004.20     57.14 o
   2   9   5      509.41      566.63     37.00 o
   3   9   5    11808.36    11854.53    184.62 o
   4   9   5      624.88      627.74     49.48 o
   5   9   5    10940.86    11209.63    225.20 o
  -4  10   5        1.22      -10.40     21.66 o
  -3  10   5        1.50       -2.91     21.06 o
  -2  10   5        1.68        4.64     14.17 o
  -1  10   5        3.29       16.80      9.03 o
   0  10   5        1.01       22.84     23.18 o
   1  10   5        0.97        5.72      8.61 o
   2  10   5       14.51       12.19      9.41 o
   3  10   5       52.39       67.71     14.18 o
   4  10   5        0.14       26.56     18.74 o
   5  10   5       72.34       65.26     29.42 o
  -4  11   5     1139.09     1222.21     72.47 o
  -3  11   5      653.45      696.09     51.35 o
  -2  11   5      855.25      764.32     47.43 o
  -1  11   5      339.98      334.53     18.79 o
   0  11   5      342.00      373.90     19.08 o
   1  11   5      124.72      125.41     15.64 o
   2  11   5     1318.81     1333.11     62.16 o
   3  11   5      142.35      162.05     18.23 o
   4  11   5      215.06      203.25     20.95 o
  -4  12   5     3223.60     3133.24    121.03 o
  -3  12   5      140.04      151.04     17.83 o
  -2  12   5      563.70      552.77     36.73 o
  -1  12   5       29.10        5.10     23.65 o
   0  12   5     4917.33     5040.57    150.80 o
   1  12   5      741.35      733.37     33.29 o
   2  12   5     9386.03     9472.51    171.61 o
   3  12   5     2542.33     2626.25     97.21 o
   4  12   5     3590.24     3594.04    123.19 o
  -3  13   5     1330.80     1503.85     78.73 o
  -2  13   5        1.22       18.15     19.60 o
  -1  13   5     1598.05     1622.35     72.69 o
   0  13   5      118.90      125.59     11.50 o
   1  13   5      747.54      749.62     38.96 o
   2  13   5      283.28      279.27     25.00 o
   3  13   5     3551.69     3660.25    118.76 o
   4  13   5     1838.41     1987.60     93.74 o
  -3  14   5      113.80       90.05     31.61 o
  -2  14   5        0.91       -3.31     17.88 o
  -1  14   5      265.18      348.87     27.59 o
   0  14   5      321.72      335.90     16.72 o
   1  14   5      785.52      811.44     81.53 o
   2  14   5      809.63      804.62     57.63 o
   3  14   5      379.64      442.13     40.66 o
  -3  15   5      737.25      886.23     67.95 o
  -2  15   5      429.03      398.17     27.07 o
  -1  15   5       46.38       20.01     27.09 o
   0  15   5       74.36       85.25     20.60 o
   1  15   5     1896.93     2006.93     91.02 o
   2  15   5      142.52      139.70     18.03 o
   3  15   5     2618.34     2954.11    116.31 o
  -2  16   5        5.25       -7.82     28.35 o
  -1  16   5      750.49      842.83     61.92 o
   0  16   5     3069.70     3298.99     85.00 o
   1  16   5      470.30      546.23     30.21 o
   2  16   5     4600.27     5005.88    148.19 o
  -1  17   5      114.97      108.80     20.41 o
   0  17   5      210.15      216.27     16.09 o
   1  17   5      505.83      491.77     25.14 o
   0 -15   6      397.30      436.62     23.85 o
  -2 -14   6     1477.16     1546.59     89.73 o
  -1 -14   6      771.99      899.84     47.40 o
   0 -14   6      433.39      452.80     25.47 o
   1 -14   6      218.71      177.92     23.14 o
  -2 -13   6      347.86      394.58     32.43 o
  -1 -13   6       14.25       -4.78     38.75 o
   0 -13   6      138.93      155.78     37.48 o
   1 -13   6       16.65       23.32     25.17 o
   2 -13   6      740.92      835.52     64.11 o
  -3 -12   6     3269.06     3216.77    126.90 o
  -2 -12   6       82.63       49.29     32.33 o
  -1 -12   6      255.21      258.55     18.50 o
   0 -12   6     1380.16     1470.37     55.23 o
   1 -12   6     3000.31     3061.24    109.87 o
   2 -12   6      667.93      680.68     44.97 o
   3 -12   6     4288.29     4303.06    150.42 o
  -3 -11   6     4529.44     4594.18    146.32 o
  -2 -11   6      434.94      399.31     29.07 o
  -1 -11   6     1681.14     1607.57     55.87 o
   0 -11   6       37.08       51.96     11.23 o
   1 -11   6      690.95      690.59     34.97 o
   2 -11   6      524.95      511.52     39.83 o
   3 -11   6     4456.24     4655.09    146.92 o
  -4 -10   6     1335.74     1290.09     83.64 o
  -3 -10   6     4227.37     4324.40    135.73 o
  -2 -10   6      497.04      437.38     37.84 o
  -1 -10   6     3308.75     3107.93    166.16 o
   0 -10   6       29.15       34.94     13.88 o
   1 -10   6        5.08       30.21     13.92 o
   2 -10   6      205.64      193.52     17.83 o
   3 -10   6      276.57      306.76     26.66 o
   4 -10   6      111.06       72.09     34.19 o
  -4  -9   6      299.77      265.39     25.07 o
  -3  -9   6      671.55      701.45     54.61 o
  -2  -9   6      100.88      104.30     14.18 o
  -1  -9   6       11.17       36.32     11.75 o
   0  -9   6       34.09       48.53     16.25 o
   1  -9   6       39.16       44.58     21.13 o
   2  -9   6      606.54      608.67     45.77 o
   3  -9   6       14.19       35.24     13.38 o
   4  -9   6       13.50       27.75     24.11 o
  -4  -8   6     2050.38     1902.12     93.08 o
  -3  -8   6    12704.31    11946.99    212.48 o
  -2  -8   6      953.53      953.47     57.99 o
  -1  -8   6     4210.83     4202.07     73.31 o
   0  -8   6     9809.15     9282.75    387.29 o
   1  -8   6     1780.59     1548.17     45.83 o
   2  -8   6     3612.23     3371.29     99.29 o
   3  -8   6     1791.34     1853.33     81.63 o
   4  -8   6        0.33       11.13     21.33 o
  -5  -7   6     2909.26     2924.92    122.87 o
  -4  -7   6      114.15       85.95     34.06 o
  -3  -7   6     5391.46     5181.01    132.37 o
  -2  -7   6        7.75       26.96     16.82 o
  -1  -7   6     1888.87     1846.25     98.90 o
   0  -7   6       92.20       87.97     17.93 o
   1  -7   6     3479.17     3266.67     61.88 o
   2  -7   6        0.59       21.13     15.70 o
   3  -7   6     9853.64     9842.26    182.24 o
   4  -7   6     1136.04     1059.28     68.89 o
   5  -7   6     6302.78     5879.08    169.70 o
  -5  -6   6       60.92       38.56     18.95 o
  -4  -6   6      156.73      133.02     18.56 o
  -3  -6   6     4584.95     4257.08    116.67 o
  -2  -6   6     4395.27     4227.27    103.11 o
  -1  -6   6     6025.77     5652.37    117.22 o
   0  -6   6     9231.34     9039.59    524.29 o
   1  -6   6     1552.29     1514.49     39.88 o
   2  -6   6     3093.33     2960.29     83.33 o
   3  -6   6      138.52      134.88     16.64 o
   4  -6   6       10.26       56.17     19.54 o
   5  -6   6      118.73      105.62     19.15 o
  -5  -5   6     2304.75     2325.62    111.73 o
  -4  -5   6        1.58       -3.58     21.13 o
  -3  -5   6     5154.45     4964.01    124.99 o
  -2  -5   6      208.55      262.51     23.21 o
  -1  -5   6     2608.11     2566.99    124.06 o
   0  -5   6       79.31      109.37     11.73 o
   1  -5   6     1510.33     1537.19    110.77 o
   2  -5   6       31.67       33.72     16.03 o
   3  -5   6     1385.50     1291.01     64.80 o
   4  -5   6        1.06       12.65     21.39 o
   5  -5   6      255.87      218.73     22.08 o
  -5  -4   6     2440.95     2398.74    117.30 o
  -4  -4   6     4589.57     4641.59    137.57 o
  -3  -4   6    30327.04    30639.41    320.18 o
  -2  -4   6     2578.83     2653.71     76.54 o
  -1  -4   6    36363.07    33684.63    381.08 o
   0  -4   6       26.20       47.77     17.06 o
   1  -4   6     2177.09     2036.83     47.27 o
   2  -4   6     2166.29     2117.57     66.22 o
   3  -4   6     2193.13     2150.85     76.92 o
   4  -4   6     5148.73     4643.58    125.82 o
   5  -4   6     1676.09     1541.14     82.57 o
  -5  -3   6      257.89      272.91     27.32 o
  -4  -3   6     2436.86     2675.40    105.92 o
  -3  -3   6     8179.14     8572.93    164.66 o
  -2  -3   6     3487.44     3529.15     87.88 o
  -1  -3   6    10451.32    11144.36    306.50 o
   0  -3   6       49.52       28.63     10.36 o
   1  -3   6     9410.46     9867.90    340.62 o
   2  -3   6     3566.84     3546.44     82.40 o
   3  -3   6     5543.52     5332.99    118.55 o
   4  -3   6      932.05      934.74     59.22 o
   5  -3   6       12.13       62.66     23.58 o
  -5  -2   6      584.57      659.29     48.47 o
  -4  -2   6     1030.22     1166.63     74.50 o
  -3  -2   6     8258.50     8405.75    166.04 o
  -2  -2   6     4824.23     4944.99    104.93 o
  -1  -2   6    17935.90    18270.86    308.05 o
   0  -2   6     1340.34     1251.97     44.67 o
   1  -2   6     3492.24     3797.51     66.13 o
   2  -2   6       43.23       33.86     15.83 o
   3  -2   6       84.02      101.65     13.98 o
   4  -2   6      781.01      750.00     53.20 o
   5  -2   6        1.41       11.13     23.18 o
  -5  -1   6     4130.51     4445.90    167.41 o
  -3  -1   6     9999.01    11147.96    197.64 o
  -2  -1   6       21.63       39.22     10.27 o
  -1  -1   6     2489.18     2728.54     48.79 o
   0  -1   6      581.95      612.96     31.67 o
   1  -1   6     4972.38     5361.46     66.52 o
   2  -1   6      248.16      234.09     16.73 o
   3  -1   6    16948.69    18090.29    231.46 o
   4  -1   6       14.76       16.29     26.23 o
   5  -1   6     9092.95     9124.59    202.40 o
  -5   0   6      968.54     1047.94     83.68 o
  -4   0   6     8710.07     9713.23    208.22 o
  -3   0   6    10402.96    11260.71    194.70 o
  -2   0   6      837.44     1195.37     51.57 o
  -1   0   6     7864.24     8833.63    305.89 o
   0   0   6     6342.96     6711.95    130.49 o
   1   0   6     8362.92     9458.69    234.19 o
   2   0   6      578.29      815.58     44.93 o
   3   0   6    13682.71    14958.14    225.92 o
   4   0   6     7958.04     8787.49    195.81 o
   5   0   6     1877.86     1931.60    104.91 o
  -5   1   6     9468.19     9852.72    224.79 o
  -4   1   6       89.21      122.39     18.49 o
  -3   1   6    17501.36    19209.45    239.28 o
  -2   1   6      553.92      612.60     35.74 o
  -1   1   6     3528.05     3854.08    187.21 o
   0   1   6       56.92       71.20      7.66 o
   1   1   6     2524.15     2725.70     80.53 o
   2   1   6     1416.81     1660.77     59.35 o
   3   1   6     6529.81     7442.35    152.95 o
   4   1   6     1323.79     1472.82     84.57 o
   5   1   6     2195.33     2733.76    130.00 o
  -5   2   6       35.68       27.49     29.15 o
  -4   2   6      374.21      362.87     25.35 o
  -3   2   6     8660.90     9007.47    152.41 o
  -2   2   6     2776.56     2639.22     67.29 o
  -1   2   6    44989.55    46124.47    194.09 o
   0   2   6    36034.02    37938.55   1082.92 o
   1   2   6    55697.36    54754.09    217.43 o
   2   2   6     7896.66     7698.34    114.33 o
   3   2   6    17488.91    17837.98    215.53 o
   4   2   6        4.45      -21.46     21.46 o
   5   2   6       83.66       63.47     33.19 o
  -5   3   6        3.55       21.86     29.61 o
  -4   3   6      979.15      982.63     56.38 o
  -3   3   6     2447.08     2690.19     79.18 o
  -2   3   6      404.09      341.75     24.13 o
  -1   3   6     5436.40     5680.18     99.87 o
   0   3   6       12.92       15.61      7.58 o
   1   3   6     3914.80     4015.47     77.05 o
   2   3   6     1389.88     1188.25     43.30 o
   3   3   6     2222.24     2326.42     71.76 o
   4   3   6     2941.01     2707.92     90.72 o
   5   3   6       36.03       30.34     26.70 o
  -5   4   6     1073.50     1012.35     65.94 o
  -4   4   6     2352.36     2048.15     80.30 o
  -3   4   6     6013.50     5888.52    116.32 o
  -2   4   6     5968.60     5397.21     92.80 o
  -1   4   6     2085.90     2034.05     34.55 o
   0   4   6    53868.02    54358.37    430.72 o
   1   4   6     7381.08     7285.44     65.31 o
   2   4   6     2383.63     2142.19     56.94 o
   3   4   6     9193.29     9169.61    140.78 o
   4   4   6     5133.84     4570.50    115.36 o
   5   4   6      943.77      818.95     59.26 o
  -5   5   6       58.54       84.60     28.62 o
  -4   5   6      726.45      683.08     47.13 o
  -3   5   6      686.98      699.29     43.03 o
  -2   5   6      330.81      294.43     21.25 o
  -1   5   6     1276.02     1360.34     29.35 o
   0   5   6      333.64      317.39     17.52 o
   1   5   6      846.31      848.13     23.38 o
   2   5   6      922.48      949.68     39.09 o
   3   5   6     1383.50     1403.29     57.18 o
   4   5   6     1140.50      981.19     58.56 o
   5   5   6      389.24      429.18     28.46 o
  -5   6   6      409.93      387.93     27.73 o
  -4   6   6     2088.30     1985.54     78.75 o
  -2   6   6    17047.80    15668.73    172.56 o
  -1   6   6      104.88      164.87      9.43 o
   0   6   6    20241.04    17904.14    146.36 o
   1   6   6       99.72       60.54      5.79 o
   2   6   6    12596.30    11839.00    145.27 o
   3   6   6      135.48      150.47     13.12 o
   4   6   6     1263.74     1227.79     61.85 o
   5   6   6      687.61      621.36     44.31 o
  -5   7   6     3027.64     2926.11    111.32 o
  -4   7   6      361.99      366.89     30.65 o
  -3   7   6     5234.67     5695.70    122.48 o
  -2   7   6        0.63       28.35     11.19 o
  -1   7   6     2469.90     2446.53     74.80 o
   0   7   6       73.74       86.26      7.85 o
   1   7   6     2619.02     2578.48     63.00 o
   2   7   6       19.75       15.77     14.51 o
   3   7   6     6021.82     5971.74    121.36 o
   4   7   6      162.18      146.49     17.23 o
   5   7   6     1769.78     1589.49     83.40 o
  -5   8   6      703.06      621.17     46.76 o
  -4   8   6      632.39      606.33     42.84 o
  -3   8   6     2661.39     2463.83     83.77 o
  -2   8   6    16670.23    15556.50    186.61 o
  -1   8   6     1724.68     1665.57     39.47 o
   0   8   6    26354.45    24860.96    585.53 o
   1   8   6    21326.56    20900.69    141.79 o
   2   8   6     8433.88     8141.17    131.34 o
   3   8   6     8999.72     8677.04    151.22 o
   4   8   6      168.61      213.64     17.57 o
   5   8   6      503.65      465.05     33.91 o
  -5   9   6       40.97       52.07     28.02 o
  -4   9   6     2500.12     2556.77     95.43 o
  -3   9   6      388.88      401.24     29.20 o
  -2   9   6     1834.51     1807.78     64.60 o
  -1   9   6      293.73      323.31     19.88 o
   0   9   6      609.93      578.61     26.54 o
   1   9   6       22.06       29.98     10.79 o
   2   9   6       36.57       20.93     15.10 o
   3   9   6      688.93      657.40     45.33 o
   4   9   6      484.21      468.70     37.90 o
   5   9   6      763.43      776.90     60.79 o
  -4  10   6      414.26      490.40     38.62 o
  -3  10   6     3112.44     3053.96    103.07 o
  -2  10   6      863.64      748.20     47.25 o
  -1  10   6     9636.27     9243.02    104.43 o
   0  10   6     5519.13     5574.33    177.59 o
   1  10   6     5486.31     5101.86    268.44 o
   2  10   6     1086.45     1024.87     50.91 o
   3  10   6       29.85       46.83     17.62 o
   4  10   6       18.34       36.50     25.44 o
   5  10   6      139.33      126.51     20.41 o
  -4  11   6       49.84       73.86     29.08 o
  -3  11   6      404.20      385.27     29.26 o
  -2  11   6       33.41       27.89     23.05 o
  -1  11   6      313.80      316.76     19.10 o
   0  11   6       57.79       64.72     10.01 o
   1  11   6        0.08        7.27     11.52 o
   2  11   6        0.50       10.00     15.83 o
   3  11   6      196.14      192.32     16.77 o
   4  11   6      186.04      191.16     19.09 o
  -3  12   6       22.38       57.16     24.51 o
  -2  12   6     8083.08     8308.41    162.65 o
  -1  12   6     4198.42     4050.74    108.02 o
   0  12   6    25684.06    26056.40    404.32 o
   1  12   6    18402.57    17742.71    243.47 o
   2  12   6     7548.60     7760.25    153.63 o
   3  12   6    18773.46    17744.71    260.36 o
   4  12   6      158.54      113.53     20.28 o
  -4  13   6      149.57      124.99     19.48 o
  -3  13   6        3.83      -28.48     28.48 o
  -2  13   6       33.73       21.13     21.13 o
  -1  13   6       15.58      -25.24     25.24 o
   0  13   6      102.22      106.99     11.08 o
   1  13   6       28.14       20.87     15.55 o
   2  13   6       68.59       72.02     26.50 o
   3  13   6      307.23      280.00     23.21 o
   4  13   6       11.78       31.86     22.52 o
  -3  14   6      976.48     1085.49     70.02 o
  -2  14   6     2405.91     2356.90     94.04 o
  -1  14   6      845.90      850.42     55.65 o
   0  14   6     8344.96     8524.55    273.06 o
   1  14   6      315.47      329.87     18.08 o
   2  14   6     1828.02     1913.95     86.67 o
   3  14   6      240.77      236.88     21.75 o
  -3  15   6      228.62      189.53     24.93 o
  -2  15   6      471.47      446.55     36.23 o
  -1  15   6        3.48      -16.56     21.72 o
   0  15   6       43.53       32.80     17.92 o
   1  15   6      127.05       84.73     22.10 o
   2  15   6      275.71      251.91     21.15 o
   3  15   6      125.37      145.12     19.35 o
  -2  16   6     4908.92     5238.66    153.88 o
  -1  16   6     2482.18     2449.95    103.78 o
   0  16   6    11164.67    12006.36    448.86 o
   1  16   6       63.46       37.84     23.29 o
   2  16   6     2447.94     3007.26    115.11 o
  -1  17   6      435.81      436.89     34.37 o
   0  17   6       12.93       -4.44     22.22 o
   1  17   6       28.39       22.51     19.29 o
  -1 -14   7     1350.07     1343.99     61.18 o
   0 -14   7     4970.40     5148.49    113.95 o
   1 -14   7     1176.30     1099.47     76.46 o
  -2 -13   7        2.67       34.84     19.47 o
  -1 -13   7      816.83      730.80     36.22 o
   0 -13   7       10.93       18.95     46.66 o
   1 -13   7      358.44      344.26     26.33 o
   2 -13   7       26.13       21.26     25.10 o
  -3 -12   7       42.38       49.35     36.10 o
  -2 -12   7     1930.40     2056.12     98.02 o
  -1 -12   7       70.80       77.26     19.53 o
   0 -12   7      751.81      823.55     91.11 o
   1 -12   7        5.43       -3.71     28.48 o
   2 -12   7      216.63      194.83     22.01 o
   3 -12   7      155.74      164.95     22.86 o
  -3 -11   7      139.39      156.00     20.94 o
  -2 -11   7      234.62      256.65     22.54 o
  -1 -11   7      271.30      260.93     15.31 o
   0 -11   7      179.53      181.13     13.29 o
   1 -11   7      102.79       73.04     19.69 o
   2 -11   7      387.40      403.31     30.85 o
  -4 -10   7      257.14      261.82     24.80 o
  -3 -10   7     2757.22     2690.98    109.38 o
  -2 -10   7        2.26       13.38     21.13 o
  -1 -10   7     6093.02     6167.68    102.12 o
   0 -10   7     1583.29     1414.22     50.91 o
   1 -10   7     4716.78     4739.04     90.86 o
   2 -10   7     2122.24     2256.70     90.02 o
   3 -10   7     1571.48     1494.28     86.88 o
   4 -10   7     1173.43      988.81     76.92 o
  -4  -9   7      280.26      262.05     25.93 o
  -3  -9   7      654.98      677.50     45.04 o
  -2  -9   7      227.32      230.02     19.36 o
  -1  -9   7       75.35       76.72      8.87 o
   0  -9   7      233.87      232.80     13.14 o
   1  -9   7       38.73       26.01     14.86 o
   3  -9   7       10.66       17.88     19.21 o
   4  -9   7      362.25      360.57     30.64 o
  -4  -8   7     1242.63     1263.71     78.23 o
  -3  -8   7     3936.74     3787.01    120.28 o
  -2  -8   7       74.41       82.23     13.45 o
  -1  -8   7      898.66      924.24     36.40 o
   0  -8   7     6016.63     5810.86     88.51 o
   1  -8   7        1.25        1.63     16.39 o
   2  -8   7     8289.58     8207.19    159.24 o
   3  -8   7      315.98      309.43     24.08 o
   4  -8   7     3049.75     2987.61    114.09 o
  -5  -7   7        9.94       14.70     30.67 o
  -4  -7   7        1.01       -3.97     25.23 o
  -3  -7   7       35.92      -27.49     27.49 o
  -2  -7   7       14.36        7.95     19.87 o
  -1  -7   7       95.61      101.33      9.16 o
   0  -7   7      527.18      487.24     36.22 o
   1  -7   7      359.07      311.88     21.11 o
   3  -7   7      164.81      140.19     19.82 o
   4  -7   7      112.59      118.28     15.84 o
  -5  -6   7      902.94     1055.84     81.83 o
  -4  -6   7     1461.51     1453.99     83.34 o
  -3  -6   7     1827.12     1787.17     78.96 o
  -2  -6   7     3294.75     3166.91     91.76 o
  -1  -6   7     8237.01     7836.79    155.74 o
   0  -6   7      639.94      544.97     38.68 o
   1  -6   7     9762.48     9391.95    160.71 o
   2  -6   7      900.43      793.46     46.14 o
   3  -6   7     3760.22     3581.70    109.41 o
   4  -6   7     1283.99     1179.49     69.08 o
   5  -6   7       26.76        4.17     23.18 o
  -5  -5   7        1.57       28.68     28.68 o
  -4  -5   7      547.44      528.55     38.91 o
  -3  -5   7     2081.77     1962.90     79.37 o
  -2  -5   7       90.83      101.92     11.13 o
  -1  -5   7     1849.16     1817.45     43.66 o
   0  -5   7       95.70       94.12     10.70 o
   1  -5   7     1665.87     1667.04     58.04 o
   2  -5   7      747.66      701.16     42.99 o
   3  -5   7     1544.23     1423.52     70.72 o
   4  -5   7      648.71      637.73     44.84 o
   5  -5   7        2.13       16.03     18.81 o
  -5  -4   7      258.21      304.20     27.71 o
  -4  -4   7       46.40       38.22     22.33 o
  -3  -4   7     2583.05     2667.32     93.80 o
  -2  -4   7     3716.34     3610.05     94.70 o
  -1  -4   7     6841.54     6039.57     78.38 o
   0  -4   7    22039.08    21559.80    147.96 o
   1  -4   7    11482.36    10782.63    104.29 o
   2  -4   7    22506.55    22089.11    231.31 o
   3  -4   7     8819.72     8534.96    160.60 o
   4  -4   7     5176.37     5131.71    138.60 o
   5  -4   7      245.95      195.52     22.01 o
  -5  -3   7       16.87       60.81     35.11 o
  -4  -3   7      487.87      438.25     30.61 o
  -3  -3   7       91.80      108.28     15.71 o
  -2  -3   7      895.66      958.17     47.66 o
  -1  -3   7       83.77      114.03      8.08 o
   0  -3   7        2.54       28.22     11.37 o
   1  -3   7        3.77       13.48     10.16 o
   2  -3   7     1578.90     1586.96     58.27 o
   3  -3   7       74.33       72.69     24.38 o
   4  -3   7      532.10      572.34     40.37 o
   5  -3   7      893.25      830.15     63.89 o
  -5  -2   7        6.61        0.00     34.38 o
  -4  -2   7     5969.95     6372.19    171.23 o
  -3  -2   7      176.82      207.20     21.81 o
  -2  -2   7    12440.20    12559.18    178.29 o
  -1  -2   7    15204.96    15362.18    125.60 o
   0  -2   7     4219.27     4153.76     59.20 o
   1  -2   7    11599.21    12490.06    131.73 o
   2  -2   7     3135.74     3149.92     82.37 o
   3  -2   7       10.87        2.65     16.16 o
   4  -2   7      968.13     1036.08     64.09 o
   5  -2   7      144.11      175.16     20.08 o
  -5  -1   7      773.87      841.24     62.27 o
  -4  -1   7     3798.16     4270.54    143.31 o
  -3  -1   7      186.72      218.76     20.29 o
  -2  -1   7     4186.37     4639.65    108.24 o
  -1  -1   7      298.71      420.04     26.71 o
   0  -1   7       19.75       46.29     12.62 o
   1  -1   7        4.39      -10.20     15.57 o
   2  -1   7     1985.84     2244.25     72.32 o
   3  -1   7       14.61       50.47     18.15 o
   4  -1   7      865.21      932.53     62.53 o
   5  -1   7      163.50      181.14     22.47 o
  -5   0   7      430.89      590.18     51.63 o
  -4   0   7     3115.74     3373.77    124.01 o
  -3   0   7     2229.51     2613.67     94.57 o
  -2   0   7     5236.32     5416.88    115.73 o
  -1   0   7     9715.76     8363.58     97.74 o
   0   0   7        0.17       -5.50     33.88 o
   1   0   7     8498.44     7661.43     96.62 o
   2   0   7     5911.74     6406.46    126.60 o
   3   0   7     1434.35     1682.20     76.19 o
   4   0   7     3822.47     4104.25    140.46 o
   5   0   7      701.02      667.00     49.96 o
  -5   1   7      192.28      172.48     26.05 o
  -4   1   7     1049.19     1259.05     71.39 o
  -3   1   7      357.12      344.93     31.86 o
  -2   1   7     1728.72     1921.49     64.71 o
  -1   1   7      405.05      404.65     20.69 o
   0   1   7      282.99      304.17     16.62 o
   1   1   7      221.29      237.23     12.45 o
   2   1   7     3753.79     4352.39     99.46 o
   3   1   7     1454.14     1544.68     72.53 o
   4   1   7     1871.82     2317.67    105.80 o
   5   1   7      627.70      652.12     51.27 o
  -5   2   7        2.13        4.11     27.09 o
  -4   2   7     4015.70     4181.52    124.24 o
  -3   2   7       80.73       80.65     13.12 o
  -2   2   7     4385.48     4058.14     86.27 o
  -1   2   7     6667.00     7125.15    174.27 o
   0   2   7      379.72      322.57     16.33 o
   1   2   7    11257.22    11817.86     93.22 o
   2   2   7        4.10       34.31     12.92 o
   3   2   7      243.76      255.20     19.50 o
   4   2   7       13.17       13.25     21.00 o
   5   2   7      337.49      338.75     27.59 o
  -5   3   7     2538.57     2532.11    105.93 o
  -4   3   7      359.27      300.05     22.43 o
  -3   3   7     4085.40     3983.84    101.49 o
  -2   3   7     2057.55     2204.73     60.75 o
  -1   3   7     2250.40     2303.24     38.42 o
   0   3   7       60.54       77.11      5.41 o
   1   3   7     1789.18     1847.70    103.43 o
   2   3   7     1021.12     1108.73     43.28 o
   3   3   7     5044.82     4988.93    108.05 o
   4   3   7      883.65      775.60     51.70 o
   5   3   7     3314.23     3256.68    117.04 o
  -5   4   7     2051.12     1990.66     92.87 o
  -4   4   7     5921.53     5594.86    134.27 o
  -3   4   7        1.26       14.64      9.41 o
  -2   4   7     8082.23     7843.62    115.39 o
  -1   4   7     2117.55     3050.01     44.18 o
   0   4   7      495.41      659.76     25.55 o
   1   4   7     1295.79     1986.52     48.83 o
   2   4   7     4038.44     3858.30     78.41 o
   3   4   7      452.35      468.13     29.23 o
   4   4   7     2816.63     2653.06     90.09 o
   5   4   7      825.38      805.15     56.90 o
  -5   5   7      482.72      487.28     43.07 o
  -4   5   7      953.99     1005.71     59.82 o
  -3   5   7        3.38       -4.44     16.89 o
  -2   5   7     1486.65     1457.05     49.83 o
  -1   5   7       40.81       44.08      8.28 o
   0   5   7       87.57       76.85      5.04 o
   1   5   7       69.21      102.36      5.84 o
   2   5   7     1722.95     1541.68     50.46 o
   3   5   7       26.51       35.17     14.18 o
   4   5   7      171.45      173.21     17.30 o
   5   5   7       32.54       37.56     21.86 o
  -5   6   7       27.46       14.57     21.33 o
  -4   6   7      384.47      371.66     25.08 o
  -3   6   7     2371.81     2470.75     80.17 o
  -2   6   7     3807.29     3553.14     80.38 o
  -1   6   7     8666.86     8633.58    107.50 o
   0   6   7    12526.79    12919.35    292.15 o
   1   6   7     9095.37     8991.33     82.06 o
   2   6   7      865.20      850.36     40.12 o
   3   6   7     3820.33     3643.10     92.84 o
   4   6   7        2.94       -5.50     21.00 o
   5   6   7      201.60      167.71     20.62 o
  -5   7   7     1237.35     1077.10     71.83 o
  -4   7   7     2935.86     2793.54     99.38 o
  -3   7   7     1107.15     1115.36     58.98 o
  -2   7   7     4098.73     3808.58     87.07 o
  -1   7   7       23.71       23.54      5.99 o
   0   7   7       25.99       19.44      8.85 o
   1   7   7      447.23      402.56     19.02 o
   2   7   7     8237.06     8197.69    126.79 o
   3   7   7     3053.31     3085.82     87.92 o
   4   7   7     7521.96     7749.55    157.90 o
   5   7   7     4282.25     4251.35    134.08 o
  -5   8   7       53.94       93.14     32.92 o
  -4   8   7     6087.98     5897.15    145.59 o
  -3   8   7      323.41      328.15     22.96 o
  -2   8   7     6633.12     6293.20    117.74 o
  -1   8   7     2464.65     2352.14     47.06 o
   0   8   7      483.28      477.17     43.38 o
   1   8   7      794.38      719.93     26.74 o
   2   8   7        2.89       -3.91     16.23 o
   3   8   7      707.69      717.00     44.61 o
   4   8   7       20.64       24.11     18.55 o
   5   8   7      664.36      678.41     48.68 o
  -5   9   7     3400.89     3121.88    120.35 o
  -4   9   7       42.50      -10.00     27.62 o
  -3   9   7     1597.60     1804.94     76.39 o
  -2   9   7        3.50        4.31     14.24 o
  -1   9   7        0.52        1.82      9.63 o
   0   9   7        0.33       -9.27      9.27 o
   1   9   7       18.53        9.24      9.75 o
   2   9   7       25.42       27.49     11.79 o
   3   9   7     1568.95     1552.17     68.57 o
   4   9   7       20.76       -9.47     23.91 o
   5   9   7     3051.90     3204.80    121.55 o
  -4  10   7        6.30      -24.51     26.89 o
  -3  10   7        8.93       -8.81     20.93 o
  -2  10   7     1020.77     1038.15     55.75 o
  -1  10   7      575.15      622.29     28.12 o
   0  10   7     2137.20     2122.02    104.25 o
   1  10   7     1404.92     1423.10     39.53 o
   2  10   7     2336.99     2378.26     79.98 o
   3  10   7      723.24      798.57     53.57 o
   4  10   7     1057.84      976.14     64.41 o
   5  10   7        4.47      -12.25     27.49 o
  -4  11   7     1235.23     1261.10     72.17 o
  -3  11   7      445.27      431.07     34.98 o
  -2  11   7      889.33      826.72     49.37 o
  -1  11   7       68.45       78.89      8.03 o
   0  11   7      390.12      385.80     21.67 o
   1  11   7        3.67       23.97     10.60 o
   2  11   7     2643.09     2702.28     87.23 o
   3  11   7       21.12       32.52     20.27 o
   4  11   7     1717.28     1606.57     83.66 o
  -4  12   7     2857.91     2753.21    111.34 o
  -3  12   7      274.76      377.59     29.11 o
  -2  12   7      470.88      453.87     32.13 o
  -1  12   7      194.21      151.10     15.05 o
   0  12   7     4613.57     4725.50     88.23 o
   1  12   7      647.31      616.72     39.98 o
   2  12   7     7867.82     7908.71    158.32 o
   3  12   7     1441.31     1527.28     77.73 o
   4  12   7     2134.72     2100.66     95.48 o
  -4  13   7      600.65      606.19     50.79 o
  -3  13   7     2629.54     2796.49    109.83 o
  -2  13   7      135.57      124.33     15.57 o
  -1  13   7     2511.55     2580.33     89.64 o
   0  13   7      129.41      144.48     11.24 o
   1  13   7      910.74      980.18     41.31 o
   2  13   7      265.55      244.90     20.16 o
   3  13   7     5495.99     5457.71    148.41 o
   4  13   7     2991.05     3112.01    119.09 o
  -3  14   7        0.05       -3.91     26.76 o
  -2  14   7        0.47      -20.80     20.80 o
  -1  14   7        2.80      -21.19     21.19 o
   0  14   7        0.18        6.51     16.76 o
   1  14   7       11.68       24.70     13.93 o
   2  14   7        1.29        3.25     18.15 o
   3  14   7       61.33       65.12     16.43 o
  -3  15   7      533.90      563.03     45.73 o
  -2  15   7      233.80      261.08     22.81 o
  -1  15   7       18.41        0.00     24.38 o
   0  15   7       11.29       16.76     17.58 o
   1  15   7      934.75      993.71     81.37 o
   2  15   7      142.35      147.32     18.82 o
   3  15   7      566.24      565.84     45.27 o
  -2  16   7     1002.79     1069.95     70.89 o
  -1  16   7     4720.90     4849.31    145.31 o
   0  16   7      178.43      201.01     23.43 o
   1  16   7     3332.98     3593.65    137.03 o
   2  16   7      377.06      346.79     26.87 o
  -1  17   7       13.89       19.80     23.45 o
   0  17   7       77.85      110.32     13.38 o
   1  17   7      139.09      158.59     13.65 o
  -1 -14   8     2049.40     2092.40     75.78 o
   0 -14   8     1335.67     1329.91     61.03 o
  -2 -13   8     1014.49     1078.55     82.73 o
  -1 -13   8        0.67      -12.79     19.11 o
   0 -13   8        0.47        0.40     16.29 o
   1 -13   8      179.69      124.34     45.53 o
   2 -13   8      987.81      932.92     62.50 o
  -3 -12   8     2010.72     1824.07    107.14 o
  -2 -12   8     1279.13     1298.78     82.23 o
  -1 -12   8      220.14      232.86     15.44 o
   0 -12   8     4999.53     5188.55    106.86 o
   1 -12   8      607.33      638.88     45.09 o
   2 -12   8     2393.31     2382.68    106.01 o
  -3 -11   8     1132.92     1160.89     79.31 o
  -2 -11   8        7.31       -3.84     28.08 o
  -1 -11   8      507.41      498.54     27.61 o
   0 -11   8      277.46      258.84     15.76 o
   1 -11   8       15.51       -9.95     18.84 o
   2 -11   8      175.96      194.54     20.95 o
   3 -11   8      215.42      238.24     25.59 o
  -3 -10   8     1690.19     1632.78     88.65 o
  -2 -10   8     4123.88     4063.04    127.52 o
  -1 -10   8     1887.36     1881.77     64.33 o
   0 -10   8     9002.40     9185.45    309.19 o
   1 -10   8        0.32       41.48     17.73 o
   2 -10   8     2021.24     1814.26     87.76 o
   3 -10   8     1261.63     1140.82     77.70 o
  -4  -9   8     2024.44     2082.12    105.84 o
  -3  -9   8      107.68       68.85     33.79 o
  -2  -9   8      979.98      953.38     60.49 o
  -1  -9   8      154.99      187.60     13.57 o
   0  -9   8      157.35      144.02     16.31 o
   1  -9   8       33.10       54.82     14.79 o
   2  -9   8      533.46      561.08     39.04 o
   3  -9   8      293.47      290.93     24.94 o
   4  -9   8     3166.91     3252.82    127.09 o
  -4  -8   8       13.92       17.29     25.17 o
  -3  -8   8     8414.65     8234.29    183.53 o
  -2  -8   8      638.09      630.05     49.77 o
  -1  -8   8    17255.28    16435.47    160.16 o
   0  -8   8     1353.77     1358.11     77.98 o
   1  -8   8     3860.44     3708.43     74.60 o
   2  -8   8      271.35      261.84     22.81 o
   3  -8   8      972.58      896.17     64.13 o
   4  -8   8      202.72      196.34     21.54 o
  -4  -7   8      682.90      680.08     48.96 o
  -3  -7   8     6770.30     6774.44    162.30 o
  -2  -7   8      237.93      228.13     20.69 o
  -1  -7   8     4525.67     4559.40     89.93 o
   0  -7   8      101.66      113.59      9.07 o
   1  -7   8     4068.28     4034.71     74.51 o
   2  -7   8      119.76      129.04     14.78 o
   3  -7   8     9516.09     9412.44    189.55 o
  -5  -6   8      162.40      160.98     23.79 o
  -4  -6   8        4.09       24.31     19.80 o
  -3  -6   8     1593.95     1671.96     79.05 o
  -2  -6   8     7390.66     7210.77    147.15 o
  -1  -6   8     1650.28     1647.52     73.11 o
   0  -6   8    20070.07    18606.35    517.20 o
   1  -6   8      135.33      130.08      9.66 o
   2  -6   8     4833.77     4415.52    111.84 o
   3  -6   8     1421.54     1494.76     72.97 o
   4  -6   8       14.05      -27.36     27.36 o
   5  -6   8      514.43      558.73     40.62 o
  -5  -5   8     3083.19     3277.11    137.06 o
  -4  -5   8     1249.02     1280.51     77.47 o
  -3  -5   8     4691.10     4745.19    130.14 o
  -2  -5   8      831.17      854.99     48.59 o
  -1  -5   8     1975.12     1936.11     47.94 o
   0  -5   8      658.24      645.83     28.58 o
   1  -5   8     1571.85     1599.47     44.00 o
   2  -5   8     4702.98     4602.41    108.12 o
   3  -5   8     2268.93     2307.28     90.47 o
   4  -5   8     1907.40     1816.62     84.91 o
   5  -5   8      596.68      544.47     45.41 o
  -5  -4   8     1031.50      870.59     64.38 o
  -4  -4   8      271.43      252.53     24.67 o
  -3  -4   8     3424.33     3828.42    116.99 o
  -2  -4   8     6479.41     6258.87    129.51 o
  -1  -4   8     1661.56     1632.44     56.05 o
   0  -4   8    25730.91    26124.70    196.41 o
   1  -4   8     6912.16     7084.30     87.97 o
   2  -4   8     5359.00     5154.54    112.09 o
   3  -4   8    12368.11    11933.22    197.90 o
   4  -4   8      195.04      209.62     19.95 o
   5  -4   8     1572.39     1593.70     90.05 o
  -5  -3   8     2010.96     2238.18    114.67 o
  -4  -3   8     3559.97     3509.61    132.09 o
  -3  -3   8      887.03      968.28     61.91 o
  -2  -3   8     5931.73     5994.78    125.64 o
  -1  -3   8      205.14      208.78     10.37 o
   0  -3   8        8.64       -3.84     19.54 o
   1  -3   8       13.53       31.14      9.99 o
   2  -3   8     9672.30    10036.04    156.30 o
   3  -3   8     1093.41     1153.96     61.58 o
   4  -3   8     9850.84     9895.88    197.95 o
   5  -3   8     1800.61     1929.14     93.75 o
  -5  -2   8     1636.44     1815.72    108.37 o
  -4  -2   8      393.87      461.14     36.90 o
  -3  -2   8      887.30      941.48     62.98 o
  -2  -2   8      424.96      398.68     29.83 o
  -1  -2   8     1569.38     1847.75     44.30 o
   0  -2   8     5107.86     5384.09    176.77 o
   1  -2   8      219.34      161.32      9.29 o
   2  -2   8     1781.63     1822.37     66.27 o
   3  -2   8     5245.17     5355.20    131.57 o
   4  -2   8       28.36       31.73     22.06 o
   5  -2   8      226.96      208.57     22.87 o
  -5  -1   8     3217.25     3530.34    151.06 o
  -4  -1   8     2959.78     3587.38    135.29 o
  -3  -1   8     4148.19     4413.23    128.16 o
  -2  -1   8     6447.61     7036.68    136.37 o
  -1  -1   8      792.91      809.63     30.68 o
   0  -1   8      129.97      142.23     23.35 o
   1  -1   8      334.48      323.04     19.60 o
   2  -1   8     6653.01     7244.27    135.99 o
   3  -1   8     4658.50     4909.92    128.59 o
   4  -1   8     1059.71      898.52     66.32 o
   5  -1   8     2415.83     2437.25    115.56 o
  -5   0   8      993.99      966.21     68.44 o
  -4   0   8      659.54      786.80     52.83 o
  -3   0   8     5316.64     5719.09    141.95 o
  -2   0   8    48848.48    48850.87    396.89 o
  -1   0   8     2103.34     2348.47     49.47 o
   0   0   8   127580.56   123845.69   3826.97 o
   1   0   8     2222.02     2423.81     50.86 o
   2   0   8    44114.87    46631.99    390.54 o
   3   0   8     4307.13     4390.05    127.93 o
   4   0   8      342.51      419.51     34.96 o
   5   0   8      584.19      743.54     57.10 o
  -5   1   8     5922.13     6372.47    185.33 o
  -4   1   8        3.94       15.23     24.11 o
  -3   1   8    10784.20    11478.83    194.31 o
  -2   1   8      550.22      668.22     39.78 o
  -1   1   8     2059.71     2333.21     46.24 o
   0   1   8       13.63       25.47     20.87 o
   1   1   8     2593.81     2792.78     51.42 o
   2   1   8      871.71      994.81     51.15 o
   3   1   8     8448.88     9461.89    184.03 o
   4   1   8       52.45       21.80     33.32 o
   5   1   8     4253.01     4923.19    179.54 o
  -5   2   8       31.86       52.13     30.14 o
  -4   2   8      788.58      832.48     58.58 o
  -3   2   8      159.63      165.15     16.57 o
  -2   2   8       18.58       15.04     15.43 o
  -1   2   8     3896.68     4084.32     58.74 o
   0   2   8     1371.84     1318.58     30.84 o
   1   2   8    16566.54    16977.82    122.08 o
   2   2   8     3936.63     4072.40     91.80 o
   3   2   8     6796.50     7453.62    149.47 o
   4   2   8      968.59     1042.53     70.22 o
   5   2   8      587.52      553.25     38.78 o
  -5   3   8      419.30      454.24     37.09 o
  -4   3   8       17.43       34.64     22.92 o
  -3   3   8    11236.13    11298.57    176.30 o
  -2   3   8     1097.07     1093.22     44.09 o
  -1   3   8    16715.45    18176.41    156.92 o
   0   3   8        8.25       12.12      7.82 o
   1   3   8    18534.49    20420.80    418.27 o
   2   3   8     3616.42     3482.74     79.49 o
   3   3   8    22283.45    23424.96    254.37 o
   4   3   8     2612.39     2510.53     95.90 o
   5   3   8     2539.06     2494.48    109.68 o
  -5   4   8     2344.21     2399.41    102.08 o
  -4   4   8      359.97      328.37     25.68 o
  -3   4   8    18932.42    18678.40    225.01 o
  -2   4   8     2061.84     1910.89     58.66 o
  -1   4   8    15838.83    14942.39    368.97 o
   0   4   8     4007.31     2975.83     43.31 o
   1   4   8     1159.59     1302.17     34.33 o
   2   4   8     3113.14     3106.20     72.97 o
   3   4   8     5818.75     5805.44    117.73 o
   4   4   8      342.88      319.26     27.27 o
   5   4   8      918.31      830.58     64.90 o
  -5   5   8     2153.01     2184.25     98.65 o
  -4   5   8     4999.87     5219.96    130.94 o
  -3   5   8     4362.34     4563.54    107.65 o
  -2   5   8     7788.15     7435.62    117.03 o
  -1   5   8     2615.16     2711.49     69.37 o
   0   5   8      192.46      179.83     16.32 o
   1   5   8     3033.13     3013.37     46.57 o
   2   5   8     8673.76     8508.98    122.96 o
   3   5   8     2799.86     2744.59     80.94 o
   4   5   8     3190.27     3128.37     98.09 o
   5   5   8      158.77      158.40     19.68 o
  -5   6   8      271.68      272.26     25.53 o
  -4   6   8     1056.33     1048.12     62.17 o
  -3   6   8     5750.41     5770.84    124.52 o
  -2   6   8    11337.17    10881.54    146.80 o
  -1   6   8    13208.01    13564.08    187.73 o
   0   6   8    28123.38    27134.97    813.82 o
   1   6   8     6094.85     6055.52    107.99 o
   2   6   8    15843.13    14980.34    170.55 o
   3   6   8      163.88      161.30     13.66 o
   4   6   8     2006.31     1924.79     78.78 o
   5   6   8      162.03      170.07     20.02 o
  -5   7   8       63.57       65.06     30.87 o
  -4   7   8      161.60      157.09     17.17 o
  -3   7   8      236.77      224.75     17.97 o
  -2   7   8       64.38       76.60     10.20 o
  -1   7   8      291.81      312.32     49.85 o
   0   7   8       35.27       36.41      7.19 o
   1   7   8       27.83       24.77      7.49 o
   2   7   8      607.35      629.30     38.37 o
   3   7   8        4.88       13.98     18.02 o
   4   7   8      922.66      864.47     54.75 o
   5   7   8       50.63       44.32     23.91 o
  -5   8   8     1610.84     1377.15     82.19 o
  -4   8   8     1838.48     1770.71     80.01 o
  -3   8   8     3412.01     3367.11    100.86 o
  -2   8   8       68.74       76.66     11.79 o
  -1   8   8     1308.65     1317.54     59.42 o
   0   8   8     9036.08     8856.72    402.91 o
   1   8   8     6322.60     5985.73     74.93 o
   2   8   8     1965.31     1971.78     65.37 o
   3   8   8    15179.37    14790.83    205.29 o
   4   8   8      251.49      269.61     21.48 o
   5   8   8     1170.49     1046.81     75.47 o
  -5   9   8       22.41       16.36     23.85 o
  -4   9   8        3.29       26.89     22.32 o
  -3   9   8       33.05       30.54     19.08 o
  -2   9   8       15.48       28.42     15.30 o
  -1   9   8        1.30       -0.36     11.62 o
   0   9   8      545.23      528.92     24.54 o
   1   9   8        2.15       11.16     10.40 o
   2   9   8      546.09      581.67     38.87 o
   3   9   8      331.14      315.07     22.16 o
   4   9   8        1.99        6.42     18.02 o
   5   9   8      413.50      396.66     32.37 o
  -4  10   8     1938.57     1848.21     87.15 o
  -3  10   8       11.48      -11.86     23.38 o
  -2  10   8     7097.21     6773.64    133.11 o
  -1  10   8     1608.97     1646.18     44.02 o
   0  10   8    13252.15    13181.54    252.91 o
   1  10   8     4810.28     4651.16     72.76 o
   2  10   8     6731.61     6914.85    134.11 o
   3  10   8     1403.15     1493.93     69.82 o
   4  10   8      878.11      827.49     60.17 o
   5  10   8      209.08      230.01     23.60 o
  -4  11   8     1478.32     1605.27     86.56 o
  -3  11   8     3626.40     3777.34    115.96 o
  -2  11   8       42.17       23.19     21.46 o
  -1  11   8      695.36      678.85     32.63 o
   0  11   8        4.24       -3.23     11.59 o
   1  11   8      199.65      203.25     12.20 o
   2  11   8       93.56      125.04     12.92 o
   3  11   8      779.59      732.76     54.24 o
   4  11   8     2918.51     3096.43    111.90 o
  -4  12   8     2176.13     2233.67     99.08 o
  -3  12   8     5180.72     5335.64    145.24 o
  -2  12   8      409.70      428.05     32.85 o
  -1  12   8      332.08      372.87     26.67 o
   0  12   8       34.95       45.41     15.94 o
   1  12   8     8039.93     7943.13    106.37 o
   2  12   8      423.36      413.09     25.62 o
   3  12   8     8134.58     7738.48    170.20 o
   4  12   8     1095.68     1185.23     73.05 o
  -3  13   8      459.40      523.00     41.74 o
  -2  13   8      133.43      128.24     15.97 o
  -1  13   8      721.40      682.87     46.26 o
   0  13   8       20.52       32.96     14.26 o
   1  13   8        0.18       -1.76     16.96 o
   2  13   8       12.21       -9.01     22.72 o
   3  13   8      351.28      354.22     26.27 o
   4  13   8       32.33       -3.97     27.29 o
  -3  14   8     1066.44      997.88     69.12 o
  -2  14   8     2583.61     2499.16     96.18 o
  -1  14   8      843.68      763.71     53.92 o
   0  14   8     8430.10     8476.63    479.23 o
   1  14   8      365.43      368.94     19.15 o
   2  14   8     1859.63     1816.92     83.07 o
   3  14   8      393.27      460.14     39.14 o
  -3  15   8      226.17      221.21     21.74 o
  -2  15   8       67.95       97.06     32.33 o
  -1  15   8      104.68      112.71     16.04 o
   0  15   8       21.66       30.47     17.42 o
   1  15   8        8.18        8.50     16.48 o
   2  15   8       10.36       21.33     17.49 o
   3  15   8        8.60      -28.35     28.35 o
  -2  16   8       33.44       35.17     27.89 o
  -1  16   8       30.01       47.10     23.78 o
   0  16   8       95.39      120.64     12.16 o
   1  16   8     3858.41     4049.12     92.09 o
   2  16   8      469.21      566.17     42.67 o
  -1  17   8       33.47        7.95     27.95 o
   0  17   8      123.44      111.09     17.10 o
   1  17   8       12.95       -0.12     26.49 o
  -1 -13   9      250.50      289.49     17.67 o
   0 -13   9        1.82      -20.99     20.99 o
   1 -13   9       60.81       31.60     31.60 o
  -2 -12   9     2298.89     2396.38    109.03 o
  -1 -12   9     3185.10     3049.53    136.58 o
   0 -12   9      895.38      890.74     43.38 o
   1 -12   9     6197.42     6523.72    173.71 o
   2 -12   9      127.21       90.25     35.72 o
  -3 -11   9      204.39      199.12     23.47 o
  -2 -11   9      295.92      298.02     25.33 o
  -1 -11   9      391.76      437.58     21.92 o
   0 -11   9       72.99      109.02     34.19 o
   1 -11   9      195.70      187.06     14.15 o
   2 -11   9        1.25      -19.74     19.74 o
  -3 -10   9      817.52      800.55     54.50 o
  -2 -10   9     9189.34     8895.54    196.01 o
  -1 -10   9       46.43       47.51     19.48 o
   0 -10   9     8553.88     8212.05    449.38 o
   1 -10   9        0.05       18.65     15.35 o
   2 -10   9      823.37      789.56     61.82 o
   3 -10   9     1551.35     1774.27     92.12 o
  -4  -9   9       13.69       56.90     32.85 o
  -3  -9   9     1895.55     1684.93     89.88 o
  -2  -9   9        0.52       17.42     22.32 o
  -1  -9   9        6.25       -8.33     17.28 o
   0  -9   9       78.98       73.90     10.84 o
   1  -9   9     1706.93     1590.83     53.85 o
   2  -9   9      125.42      123.79     16.30 o
   3  -9   9     2454.84     2558.77    107.68 o
   4  -9   9       20.19        9.01     27.82 o
  -4  -8   9     1090.88     1090.06     78.04 o
  -3  -8   9       58.15       72.74     29.88 o
  -2  -8   9     5513.38     5308.59    139.16 o
  -1  -8   9     1853.46     1905.45     55.86 o
   0  -8   9     3574.19     3364.32     74.12 o
   1  -8   9     2985.71     2897.73     68.89 o
   2  -8   9        1.57      -18.55     22.72 o
   3  -8   9     2453.41     2682.92    105.52 o
   4  -8   9      574.15      586.26     45.94 o
  -4  -7   9      312.16      338.10     29.51 o
  -3  -7   9       13.80       -3.64     26.49 o
  -2  -7   9        0.20      -25.43     25.43 o
  -1  -7   9        5.58        1.11     33.98 o
   0  -7   9       27.68       38.95     12.73 o
   1  -7   9      992.96      913.11     38.92 o
   2  -7   9       20.77       45.84     18.15 o
   3  -7   9      637.05      671.86     53.41 o
   4  -7   9       38.03       48.42     26.17 o
  -4  -6   9       74.40       25.57     29.55 o
  -3  -6   9    10109.30     9583.90    196.81 o
  -2  -6   9      885.77      854.04     55.31 o
  -1  -6   9     5248.72     4992.83     84.30 o
   0  -6   9     6037.46     5700.76    174.82 o
   1  -6   9     2336.61     2270.94     56.15 o
   2  -6   9     4472.65     4287.35    113.49 o
   3  -6   9     4210.47     4024.85    125.55 o
   4  -6   9     1701.56     1637.49     91.47 o
  -5  -5   9      701.93      777.02     57.98 o
  -4  -5   9      328.86      351.75     25.47 o
  -3  -5   9       21.14       65.71     14.90 o
  -2  -5   9      394.25      360.07     26.75 o
  -1  -5   9      518.58      509.84     24.66 o
   0  -5   9        6.04       20.43     11.71 o
   1  -5   9      473.35      417.61     20.81 o
   2  -5   9       63.94       44.72     13.05 o
   3  -5   9      292.50      376.76     32.90 o
   4  -5   9      455.29      443.86     34.18 o
   5  -5   9       36.99       48.95     23.91 o
  -5  -4   9      419.60      413.39     37.48 o
  -4  -4   9     4502.51     4665.09    147.69 o
  -3  -4   9      228.28      226.66     19.16 o
  -2  -4   9    12266.78    11530.45    184.84 o
  -1  -4   9     5341.93     5329.61     80.90 o
   0  -4   9     7815.81     7784.96     95.34 o
   1  -4   9     4383.10     4428.34    128.31 o
   2  -4   9      588.62      477.93     32.57 o
   3  -4   9       58.81       42.93     24.18 o
   4  -4   9      329.97      332.12     28.12 o
   5  -4   9      496.77      479.68     34.84 o
  -5  -3   9      543.30      543.59     37.64 o
  -4  -3   9      328.24      308.39     27.06 o
  -3  -3   9      437.60      407.18     27.75 o
  -2  -3   9       21.90       18.02     19.08 o
  -1  -3   9       13.75       27.51     11.61 o
   0  -3   9      332.09      321.67     17.41 o
   1  -3   9      215.95      224.71     13.42 o
   2  -3   9      723.95      682.80     45.18 o
   3  -3   9      257.34      289.58     20.96 o
   4  -3   9      794.63      706.53     51.32 o
   5  -3   9       58.53       79.43     26.50 o
  -5  -2   9      259.59      216.08     29.84 o
  -4  -2   9      121.22      151.96     22.07 o
  -3  -2   9     1992.73     2159.96     94.11 o
  -2  -2   9        3.96       26.03     18.81 o
  -1  -2   9      202.17      185.94     11.34 o
   0  -2   9       58.04      159.25      9.91 o
   1  -2   9      240.33      276.47     16.09 o
   2  -2   9     1530.23     1485.94     62.71 o
   4  -2   9      471.98      471.58     36.64 o
   5  -2   9      323.41      386.19     30.71 o
  -5  -1   9      178.97      176.71     27.57 o
  -4  -1   9     1282.70     1396.60     82.24 o
  -3  -1   9      362.57      343.01     27.74 o
  -2  -1   9     2147.08     2298.13     80.02 o
  -1  -1   9     4060.42     4702.87     75.65 o
   0  -1   9        4.64       27.98     15.83 o
   1  -1   9       10.22      -14.90     17.16 o
   2  -1   9     2510.85     2576.85     84.27 o
   3  -1   9      224.14      245.78     19.76 o
   4  -1   9     1971.38     2028.90     97.56 o
   5  -1   9       12.76      -14.64     25.43 o
  -5   0   9     2813.04     2998.54    137.13 o
  -4   0   9     3259.73     3474.58    130.55 o
  -3   0   9     1571.47     1735.67     82.43 o
  -2   0   9     4274.90     4184.65    106.48 o
  -1   0   9      579.58      564.12     26.36 o
   0   0   9        2.19      -35.07     35.07 o
   1   0   9      508.65      423.76     21.62 o
   2   0   9     3570.97     3778.70    103.31 o
   3   0   9     1221.10     1349.16     72.38 o
   4   0   9     2303.26     2560.17    114.21 o
   5   0   9     2229.61     2344.53    124.69 o
  -5   1   9       45.95       74.59     31.00 o
  -4   1   9     1254.47     1393.90     79.71 o
  -3   1   9      248.88      264.27     20.96 o
  -2   1   9     2336.71     2479.72     78.85 o
  -1   1   9       70.96      126.70      8.49 o
   0   1   9        3.74       13.52      6.59 o
   1   1   9     1678.69     1896.98     45.44 o
   2   1   9     3144.73     3424.15     96.27 o
   3   1   9       11.34       36.83     22.98 o
   4   1   9     2795.37     3395.34    129.87 o
   5   1   9      766.53      799.98     58.08 o
  -5   2   9      108.60      176.39     22.73 o
  -4   2   9      927.86      899.34     61.95 o
  -3   2   9        5.44        8.54     17.75 o
  -2   2   9     3365.24     3341.54     86.04 o
  -1   2   9    11581.37    11711.29    339.84 o
   0   2   9     4269.14     4385.83     60.18 o
   1   2   9    16710.59    16948.64    177.62 o
   2   2   9    10953.25    11150.53    162.90 o
   3   2   9      320.71      365.05     28.34 o
   4   2   9     5178.92     5237.56    152.99 o
   5   2   9        7.78       24.84     29.41 o
  -5   3   9     1208.98     1154.64     81.22 o
  -4   3   9      181.72      237.99     19.95 o
  -3   3   9      513.71      547.57     33.95 o
  -2   3   9     2538.75     2595.94     72.14 o
  -1   3   9      126.69      121.73      7.21 o
   0   3   9        9.34       28.31     11.96 o
   1   3   9       47.53       61.77      6.24 o
   2   3   9     2798.62     2988.66     78.04 o
   3   3   9      196.07      205.30     18.24 o
   4   3   9      597.65      558.61     41.78 o
   5   3   9        9.15       46.03     24.71 o
  -5   4   9     1959.44     1853.21     94.36 o
  -4   4   9      737.69      764.17     51.58 o
  -3   4   9     5877.26     5982.00    126.59 o
  -2   4   9      174.91      207.37     16.65 o
  -1   4   9      912.18      905.03     27.02 o
   0   4   9     8524.54     8118.63     77.00 o
   1   4   9     1031.47     1040.79     28.64 o
   2   4   9    13375.87    12465.57    156.73 o
   3   4   9     6680.75     6239.75    127.70 o
   4   4   9     2290.69     1899.46     82.59 o
   5   4   9     2102.45     1964.32     94.09 o
  -5   5   9      149.69      141.63     20.94 o
  -4   5   9      562.71      567.70     41.44 o
  -3   5   9      117.82       83.05     27.84 o
  -2   5   9     1079.97     1052.23     46.05 o
  -1   5   9       11.42       25.42      7.88 o
   0   5   9      394.23      383.65     17.51 o
   1   5   9      389.22      356.96     17.86 o
   2   5   9     4430.56     4316.43     90.31 o
   3   5   9      480.79      415.78     29.69 o
   4   5   9     2909.04     2837.47     97.13 o
   5   5   9      127.31      117.23     19.68 o
  -5   6   9        0.96        0.00     25.10 o
  -4   6   9       37.90       58.96     21.73 o
  -3   6   9     4417.45     4477.17    110.47 o
  -2   6   9      538.73      495.35     32.90 o
  -1   6   9    26082.59    25652.44    463.36 o
   0   6   9     1034.60     1037.04     28.42 o
   1   6   9    23265.51    22432.47    143.19 o
   2   6   9     1546.14     1490.46     54.68 o
   3   6   9     3775.05     3767.63     98.22 o
   4   6   9       25.06      -22.06     22.06 o
   5   6   9       20.46       25.63     20.40 o
  -5   7   9      671.96      612.60     45.36 o
  -4   7   9     2810.22     2629.37     98.29 o
  -3   7   9     1139.19     1223.79     59.44 o
  -2   7   9      892.90      865.47     44.10 o
  -1   7   9       51.85       56.71      6.07 o
   0   7   9       19.64       19.88     22.65 o
   1   7   9      200.62      193.81     16.55 o
   2   7   9      791.93      758.34     42.74 o
   3   7   9      873.66      941.24     52.78 o
   4   7   9     3190.94     2798.89     96.94 o
   5   7   9     1124.89      964.03     67.54 o
  -5   8   9      242.73      242.58     23.73 o
  -4   8   9     1388.19     1381.41     74.38 o
  -3   8   9     2300.10     2320.43     84.58 o
  -2   8   9      886.02      854.71     43.75 o
  -1   8   9    13837.67    13539.26    118.83 o
   0   8   9     1488.13     1274.60     35.12 o
   1   8   9     8705.48     8346.85     90.57 o
   2   8   9     5512.18     5377.08    111.51 o
   3   8   9      253.85      338.70     24.01 o
   4   8   9     1092.33     1057.78     63.57 o
   5   8   9     1159.33      974.80     72.40 o
  -5   9   9     1509.13     1367.66     84.01 o
  -4   9   9       40.51       27.36     25.57 o
  -3   9   9       98.38      110.40     14.91 o
  -2   9   9      677.88      664.49     42.75 o
  -1   9   9      645.59      612.12     26.57 o
   0   9   9       17.22       12.13     13.19 o
   1   9   9        6.52      -15.66     15.66 o
   2   9   9      278.75      280.55     19.57 o
   3   9   9       49.90       58.76     20.27 o
   4   9   9       24.70       19.47     19.47 o
   5   9   9      373.58      363.76     26.27 o
  -4  10   9      655.38      593.57     47.16 o
  -3  10   9       14.01        9.07     21.53 o
  -2  10   9     1696.61     1648.48     67.84 o
  -1  10   9     2659.07     2600.77    139.72 o
   0  10   9     3331.89     3171.34    151.73 o
   1  10   9     3043.73     3030.20     85.71 o
   2  10   9      387.47      372.95     28.41 o
   3  10   9       77.76       71.09     28.89 o
   4  10   9      129.58      156.73     17.16 o
  -4  11   9     4279.60     4133.75    135.54 o
  -3  11   9      132.70      104.25     17.30 o
  -2  11   9     2757.75     2637.45     88.72 o
  -1  11   9       91.55      101.04     14.61 o
   0  11   9        7.19       24.38     17.78 o
   1  11   9      110.56      101.32      9.28 o
   2  11   9     3507.30     3384.78    100.20 o
   3  11   9      207.10      218.84     20.09 o
   4  11   9     7084.65     7137.08    171.56 o
  -4  12   9      121.36       92.24     37.90 o
  -3  12   9     1001.23     1170.77     69.65 o
  -2  12   9     1283.10     1416.23     67.04 o
  -1  12   9    11292.53    11029.42    181.33 o
   0  12   9      758.75      801.96     41.66 o
   1  12   9    11913.78    11746.25    170.46 o
   2  12   9     3153.33     3168.61    101.28 o
   3  12   9     1015.52     1019.38     63.74 o
   4  12   9     4578.04     4334.00    138.44 o
  -3  13   9      249.18      252.94     23.87 o
  -2  13   9       73.28      104.88     15.57 o
  -1  13   9      402.90      411.84     33.45 o
   0  13   9      208.21      190.91     12.99 o
   1  13   9      213.17      212.45     13.65 o
   2  13   9      490.47      508.37     37.84 o
   3  13   9      635.17      804.67     56.78 o
   4  13   9      896.20      920.31     57.76 o
  -3  14   9      189.54      158.55     21.21 o
  -1  14   9      169.61      209.99     16.90 o
   0  14   9      257.60      244.30     14.82 o
   1  14   9     1195.27     1225.07     75.19 o
   2  14   9      729.25      747.72     56.55 o
   3  14   9     1044.98     1124.64     74.83 o
  -3  15   9      627.76      584.35     47.07 o
  -2  15   9        2.27        0.00     17.68 o
  -1  15   9        4.40       20.00     27.09 o
   0  15   9       31.45       21.93     18.34 o
   1  15   9     1532.63     1508.04     54.56 o
   2  15   9        1.22       21.46     12.39 o
   3  15   9     1354.61     1497.42     83.97 o
  -2  16   9     1238.47     1407.62     79.21 o
  -1  16   9     5309.00     5324.98    150.05 o
   0  16   9      184.27      195.25     14.78 o
   1  16   9     4354.25     4540.92     98.46 o
   2  16   9      518.77      544.38     44.87 o
  -1  17   9      135.13      140.02     17.63 o
   0  17   9      114.67      113.79     16.72 o
   1  17   9      102.68      125.56     12.59 o
  -1 -13  10      341.35      301.32     25.96 o
   0 -13  10      517.51      486.71     35.74 o
   1 -13  10       13.63       33.32     26.49 o
  -2 -12  10      657.16      657.82     49.54 o
  -1 -12  10     4659.42     4795.81    109.29 o
   0 -12  10     1617.16     1495.53     68.41 o
   1 -12  10      905.20      988.73     74.79 o
   2 -12  10      518.38      482.76     32.79 o
  -3 -11  10      320.20      326.80     29.11 o
  -2 -11  10       87.72      125.22     18.49 o
  -1 -11  10        0.33      -21.52     21.52 o
   0 -11  10      357.30      381.19     21.71 o
   1 -11  10       68.37       61.64     21.56 o
   2 -11  10       81.41       66.78     31.74 o
  -3 -10  10      127.92       50.16     35.06 o
  -2 -10  10     1877.75     1817.06     91.61 o
  -1 -10  10      125.78      132.86     39.73 o
   0 -10  10     7248.03     6710.24    169.50 o
   1 -10  10     1909.01     1808.33    149.17 o
   2 -10  10     3418.95     3240.66    120.70 o
   3 -10  10     1834.59     1819.17     96.61 o
  -3  -9  10      257.91      260.05     24.33 o
  -2  -9  10     2619.03     2799.02    113.13 o
  -1  -9  10       70.21       63.63     23.09 o
   0  -9  10      316.91      334.50     19.11 o
   1  -9  10       53.66       55.59     15.71 o
   2  -9  10     6175.77     6363.98    160.96 o
   3  -9  10      557.48      518.55     47.93 o
  -4  -8  10     1235.03     1105.19     81.01 o
  -3  -8  10     2943.04     2835.52    118.68 o
  -2  -8  10      945.98      972.57     66.93 o
  -1  -8  10     1289.07     1148.07     62.77 o
   0  -8  10     7124.95     6868.87    110.24 o
   1  -8  10     1086.81     1064.88     45.96 o
   2  -8  10      896.85      775.29     58.47 o
   3  -8  10     3420.24     3331.93    122.46 o
   4  -8  10      756.98      699.86     48.63 o
  -4  -7  10     1977.17     1893.78    101.83 o
  -3  -7  10      956.90      973.96     68.39 o
  -2  -7  10      468.42      470.56     35.39 o
  -1  -7  10     3264.25     3154.61     72.00 o
   0  -7  10        3.08      -14.07     16.66 o
   1  -7  10        5.69       -2.17     23.12 o
   2  -7  10      418.40      376.79     28.94 o
   3  -7  10      193.08      195.03     21.61 o
   4  -7  10      431.11      408.25     29.86 o
  -4  -6  10     1289.06     1269.99     82.11 o
  -3  -6  10       81.39       55.86     32.27 o
  -2  -6  10     1878.60     1789.56     78.93 o
  -1  -6  10     1891.62     1838.03     54.33 o
   0  -6  10      655.21      626.27     33.45 o
   1  -6  10     9241.54     9135.38    166.74 o
   2  -6  10       31.23       59.95     13.65 o
   3  -6  10     8823.15     8889.46    189.52 o
   4  -6  10        4.32      -28.68     28.68 o
  -5  -5  10      763.76      788.67     62.84 o
  -4  -5  10      710.03      716.67     51.89 o
  -3  -5  10     1328.37     1368.77     76.54 o
  -2  -5  10      652.45      674.12     50.25 o
  -1  -5  10      627.32      663.21     60.04 o
   0  -5  10      685.91      673.76     31.49 o
   1  -5  10      411.42      412.89     21.67 o
   2  -5  10     2014.91     1874.87     77.15 o
   3  -5  10      997.42     1090.46     67.82 o
   4  -5  10      546.55      515.85     39.63 o
  -5  -4  10      105.67      143.78     23.19 o
  -4  -4  10       74.99       70.43     35.25 o
  -3  -4  10      211.25      231.47     20.29 o
  -2  -4  10    16527.90    16120.23    228.67 o
  -1  -4  10     1346.78     1321.96     43.24 o
   0  -4  10    57114.52    57768.64   1924.94 o
   1  -4  10     8359.58     8291.99    409.63 o
   2  -4  10    29642.01    30018.96    311.12 o
   3  -4  10     5748.95     5891.05    146.12 o
   4  -4  10      592.86      535.98     43.50 o
   5  -4  10      561.79      549.29     50.71 o
  -5  -3  10      423.24      496.07     38.41 o
  -4  -3  10     4907.39     5164.74    163.67 o
  -3  -3  10     1966.30     2026.10     89.35 o
  -2  -3  10     5091.90     5164.48    126.02 o
  -1  -3  10      505.74      526.71     25.41 o
   0  -3  10       60.65       65.42      9.46 o
   1  -3  10     1430.14     1574.41     45.47 o
   2  -3  10     6453.91     6468.75    136.76 o
   3  -3  10     3275.92     3327.04    110.83 o
   4  -3  10     6645.16     6683.06    175.47 o
   5  -3  10      831.05      841.85     60.27 o
  -5  -2  10      274.54      361.51     31.83 o
  -4  -2  10      504.50      561.52     43.68 o
  -3  -2  10     2779.85     2727.29    105.70 o
  -2  -2  10      147.93      153.34     16.57 o
  -1  -2  10      264.68      253.68     15.10 o
   0  -2  10     4615.54     4919.19    114.94 o
   1  -2  10    11081.57    11442.42    122.00 o
   2  -2  10      644.26      768.24     47.15 o
   3  -2  10     2339.49     2416.68     96.26 o
   4  -2  10       99.69       94.29     22.07 o
   5  -2  10       37.92      157.99     23.85 o
  -5  -1  10     2096.43     2259.20    120.12 o
  -4  -1  10    10606.66    11657.30    247.35 o
  -3  -1  10      189.20      202.69     21.22 o
  -2  -1  10    11037.67    12006.58    190.37 o
  -1  -1  10     1104.41     1272.31     40.69 o
   0  -1  10       73.24       89.15     22.14 o
   1  -1  10      724.49      842.47     34.44 o
   2  -1  10     6549.68     6898.69    142.93 o
   3  -1  10      395.24      398.68     30.53 o
   4  -1  10     5930.98     6465.86    176.48 o
   5  -1  10      150.61      157.00     22.47 o
  -5   0  10      172.92      199.30     30.29 o
  -4   0  10       79.54      109.06     20.34 o
  -3   0  10     5132.46     5332.45    142.33 o
  -2   0  10     8374.02     9303.92    165.38 o
  -1   0  10     3431.56     3602.70    121.27 o
   0   0  10    38916.68    40084.83   1208.03 o
   1   0  10     3142.31     3407.64     65.42 o
   2   0  10     8832.31    10036.54    173.16 o
   3   0  10     4966.96     5633.53    150.38 o
   4   0  10       99.05      146.18     21.07 o
   5   0  10      280.52      341.56     33.55 o
  -5   1  10      315.63      344.07     29.84 o
  -4   1  10     3534.29     4011.93    140.26 o
  -3   1  10       91.86      119.81     15.64 o
  -2   1  10     6910.99     7245.96    140.60 o
  -1   1  10      174.94      257.08     14.87 o
   0   1  10      153.32      212.40     15.02 o
   1   1  10        7.59       20.05     11.36 o
   2   1  10    14169.28    15435.88    212.54 o
   3   1  10     1121.35     1227.53     75.47 o
   4   1  10     9670.14    11060.94    240.90 o
   5   1  10     3008.70     3282.00    150.91 o
  -5   2  10      422.43      455.36     38.28 o
  -4   2  10        3.84        0.00     22.85 o
  -3   2  10     6800.17     6708.65    150.04 o
  -2   2  10     2210.05     2245.04     73.33 o
  -1   2  10      412.07      313.64     36.63 o
   0   2  10     5232.15     5646.89     72.58 o
   1   2  10     2178.72     2612.69     78.69 o
   2   2  10      937.73      981.62     51.28 o
   3   2  10      885.19      892.01     58.65 o
   4   2  10       34.30       48.56     29.74 o
   5   2  10     1045.52     1270.04     89.21 o
  -5   3  10      439.04      468.86     41.21 o
  -4   3  10     5297.66     5711.82    152.42 o
  -3   3  10      452.73      473.02     35.99 o
  -2   3  10     7214.06     7428.75    130.52 o
  -1   3  10     3318.68     3667.34     88.72 o
   0   3  10      110.11      135.62     12.20 o
   1   3  10     1628.35     1697.37     39.52 o
   2   3  10     4976.14     5317.93    108.83 o
   3   3  10       93.05       68.46     25.25 o
   4   3  10     3850.40     4044.48    129.29 o
   5   3  10      983.48      942.42     72.09 o
  -5   4  10     1365.03     1440.98     84.33 o
  -4   4  10     5584.61     5244.16    139.95 o
  -3   4  10     1673.58     1776.83     75.03 o
  -2   4  10     2985.21     3068.35     82.41 o
  -1   4  10     2027.91     1872.47     40.74 o
   0   4  10       15.38       31.64      6.48 o
   1   4  10    37216.58    35446.07    743.69 o
   2   4  10     1556.71     1674.38     58.39 o
   3   4  10    32508.71    32115.82    316.65 o
   4   4  10     3057.47     2920.01    102.44 o
   5   4  10     2484.21     2495.14    111.50 o
  -5   5  10     1691.40     1595.84     87.24 o
  -4   5  10     2930.01     2818.37    102.81 o
  -3   5  10     3749.26     3939.52    104.81 o
  -2   5  10     1202.86     1192.29     49.75 o
  -1   5  10     1939.17     2036.47     42.54 o
   0   5  10       93.13       96.32     17.33 o
   1   5  10     3446.33     3451.22     53.81 o
   2   5  10     1768.00     1716.15     58.72 o
   3   5  10     3216.53     2922.06     87.47 o
   4   5  10     2311.80     2183.00     87.53 o
   5   5  10      830.10      852.32     64.07 o
  -5   6  10      366.95      376.43     27.06 o
  -4   6  10       37.02       54.92     29.48 o
  -3   6  10     4312.37     4230.32    109.27 o
  -2   6  10     1591.25     1498.44     57.22 o
  -1   6  10     3514.05     3226.88     54.03 o
   0   6  10     5474.01     5279.13    115.56 o
   1   6  10      179.50      182.10     18.11 o
   2   6  10      113.87      122.16     11.33 o
   3   6  10     1358.18     1255.66     58.93 o
   4   6  10     1221.74     1092.45     64.68 o
   5   6  10      620.64      564.42     43.49 o
  -5   7  10      322.86      375.50     27.65 o
  -4   7  10      530.27      565.94     40.50 o
  -3   7  10     5265.86     5232.67    124.77 o
  -2   7  10       59.43       38.69     21.27 o
  -1   7  10     3124.38     3140.77     55.12 o
   0   7  10        9.85       19.70      8.51 o
   1   7  10      312.77      347.59     27.65 o
   2   7  10      451.08      464.69     34.54 o
   3   7  10      802.37      745.69     47.50 o
   4   7  10     3810.34     3521.98    110.07 o
   5   7  10        4.25        3.78     19.14 o
  -5   8  10      440.48      414.01     34.04 o
  -4   8  10      107.32       86.47     15.31 o
  -3   8  10     2993.63     2699.11     91.72 o
  -2   8  10    10536.22    10288.91    158.22 o
  -1   8  10       31.18       29.47     10.70 o
   0   8  10    33465.35    33033.41   1147.26 o
   1   8  10    12829.46    11699.77    225.79 o
   2   8  10     8803.97     8631.14    142.40 o
   3   8  10     7918.25     7148.23    145.23 o
   4   8  10      176.37      143.57     18.36 o
   5   8  10      362.03      391.67     31.71 o
  -4   9  10     8726.07     8284.63    182.71 o
  -3   9  10      388.53      392.65     29.53 o
  -2   9  10     3031.40     2892.52     86.68 o
  -1   9  10     1224.15     1126.72     50.69 o
   0   9  10      265.53      278.50     13.91 o
   1   9  10      616.43      592.65     26.36 o
   2   9  10     2466.15     2581.84     79.86 o
   3   9  10     1547.66     1572.58     70.15 o
   4   9  10     3256.12     3010.02    109.91 o
   5   9  10      288.16      285.99     24.40 o
  -4  10  10        3.41       36.56     23.18 o
  -3  10  10     1194.55     1153.32     66.14 o
  -2  10  10     7279.15     6776.09    137.52 o
  -1  10  10     3030.19     2856.45    147.53 o
   0  10  10    25465.88    25596.47    795.99 o
   1  10  10     1462.54     1432.25     42.21 o
   2  10  10     6153.08     6026.04    126.42 o
   3  10  10        5.63       20.27     21.46 o
   4  10  10       65.27       38.03     30.41 o
  -4  11  10      172.58      191.35     19.55 o
  -3  11  10      347.53      329.43     23.28 o
  -2  11  10      309.83      313.50     25.87 o
  -1  11  10     1012.66     1015.81     37.72 o
   0  11  10       84.71       83.50     33.17 o
   1  11  10      161.31      177.34     11.04 o
   2  11  10      132.21      124.80     14.98 o
   3  11  10      352.02      370.71     32.97 o
   4  11  10       89.53       93.49     19.48 o
  -4  12  10       34.80       32.46     30.40 o
  -3  12  10     8897.98     9162.81    193.89 o
  -2  12  10     8535.80     8118.09    165.22 o
  -1  12  10     9307.39     9107.97    165.15 o
   0  12  10    17479.94    17559.37    397.60 o
   1  12  10      630.18      607.56     33.22 o
   2  12  10     2327.90     2272.26     86.94 o
   3  12  10      932.67      934.64     60.52 o
   4  12  10     1839.50     1854.30     96.62 o
  -3  13  10        4.87       14.97     21.79 o
  -2  13  10       10.31      -12.52     23.45 o
  -1  13  10       27.38       11.66     24.38 o
   0  13  10       39.44       48.98     13.67 o
   1  13  10       13.74       18.43     14.62 o
   2  13  10      188.82      214.18     18.63 o
   3  13  10        6.65       -3.51     20.73 o
   4  13  10        6.93       52.79     24.71 o
  -3  14  10     4988.70     5270.31    157.02 o
  -2  14  10        3.19       -6.76     19.74 o
  -1  14  10     5448.52     5592.58    143.48 o
   0  14  10       16.86       15.03     16.70 o
   1  14  10     3365.22     3547.44    215.62 o
   2  14  10        2.46      -22.59     22.59 o
   3  14  10     2341.62     2383.65    102.78 o
  -3  15  10       88.81       92.16     33.53 o
  -2  15  10      786.89      934.41     63.13 o
  -1  15  10       29.75       40.41     26.10 o
   0  15  10      151.70      160.10     13.44 o
   1  15  10        7.53       -5.24     18.08 o
   2  15  10      420.35      402.15     37.22 o
   3  15  10       25.32        4.04     24.38 o
  -2  16  10     5111.17     5498.58    157.86 o
  -1  16  10     2307.73     2373.92     98.69 o
   0  16  10    11348.19    12383.15    520.71 o
   1  16  10       98.98      126.41     23.99 o
   2  16  10     1919.72     2090.40     97.52 o
  -1  17  10      295.89      232.15     23.94 o
   0  17  10       47.05       70.02     21.24 o
   1  17  10       23.93        0.44     18.54 o
  -2 -12  11        1.20       19.67     26.03 o
  -1 -12  11       95.67       50.77     27.41 o
   0 -12  11     1172.26     1360.49     61.69 o
   1 -12  11      104.14      109.20     21.27 o
  -2 -11  11     1552.33     1603.07     95.58 o
  -1 -11  11      423.28      441.02     48.50 o
   0 -11  11        4.08       -4.28     36.10 o
   1 -11  11       58.24       73.11     23.05 o
   2 -11  11      970.51      935.80     60.84 o
  -3 -10  11        2.00      -32.26     32.26 o
  -2 -10  11        2.56      -21.13     27.75 o
  -1 -10  11      331.39      310.46     17.89 o
   0 -10  11     1986.21     2085.16     68.59 o
   1 -10  11      874.69      830.34     41.26 o
   2 -10  11     3770.95     3623.69    131.19 o
   3 -10  11      108.24       85.41     34.92 o
  -3  -9  11      219.11      238.98     23.53 o
  -2  -9  11       64.97       75.06     32.33 o
  -1  -9  11      410.10      433.53     24.96 o
   0  -9  11      289.50      289.66     41.12 o
   1  -9  11       34.62        8.85     18.68 o
   2  -9  11      116.36       94.83     17.10 o
   3  -9  11     1095.78     1160.01     79.84 o
  -4  -8  11      414.47      421.99     33.44 o
  -3  -8  11      249.15      224.04     24.66 o
  -2  -8  11      147.32      119.90     21.01 o
  -1  -8  11     3398.82     3347.27    118.60 o
   0  -8  11     3398.29     3303.57    130.93 o
   1  -8  11     2773.85     2616.19     70.96 o
   2  -8  11     3887.41     4023.25    127.68 o
   3  -8  11      171.92      229.40     23.93 o
   4  -8  11      965.99      934.21     62.63 o
  -4  -7  11      146.24      164.02     24.79 o
  -3  -7  11      674.75      678.47     50.42 o
  -2  -7  11      441.51      402.03     29.87 o
  -1  -7  11      249.90      231.23     15.85 o
   0  -7  11      187.82      182.73     13.07 o
   1  -7  11      217.78      198.45     13.25 o
   2  -7  11      804.84      774.74     53.92 o
   3  -7  11        0.65       -3.97     25.30 o
   4  -7  11        9.41       13.51     28.15 o
  -4  -6  11       16.26        4.70     36.89 o
  -3  -6  11     3213.03     3014.24    118.57 o
  -2  -6  11      321.77      313.40     23.09 o
  -1  -6  11     6436.05     6227.43    102.42 o
   0  -6  11     3365.22     3011.16     70.26 o
   1  -6  11     6813.87     6851.10    195.64 o
   2  -6  11     5127.02     4647.39    129.42 o
   3  -6  11     5344.07     5280.75    150.88 o
   4  -6  11      914.09      929.63     71.34 o
  -4  -5  11      374.28      423.57     34.56 o
  -3  -5  11     1306.43     1333.77     85.71 o
  -2  -5  11      789.34      805.88     56.40 o
  -1  -5  11      518.23      534.37     25.50 o
   0  -5  11      105.57      103.25     14.78 o
   1  -5  11     1999.31     1885.91     81.14 o
   2  -5  11     1589.98     1546.67     71.94 o
   3  -5  11     2911.98     3020.74    110.19 o
   4  -5  11      764.85      731.66     49.50 o
  -5  -4  11      552.73      619.22     53.37 o
  -4  -4  11     1551.96     1585.22     92.29 o
  -3  -4  11      787.85      883.62     65.36 o
  -2  -4  11      878.44      783.83     55.71 o
  -1  -4  11    15042.87    14471.47    173.78 o
   0  -4  11     1115.69     1089.06     41.70 o
   1  -4  11    14369.83    14311.76    147.13 o
   2  -4  11     6969.67     6949.99    150.77 o
   3  -4  11      264.93      241.00     21.82 o
   4  -4  11     2063.63     1982.66    100.11 o
  -5  -3  11      324.71      282.65     32.50 o
  -4  -3  11       85.82      116.15     18.95 o
  -3  -3  11      418.14      507.44     35.91 o
  -2  -3  11      653.24      689.02     51.40 o
  -1  -3  11       62.59       82.78     13.52 o
   0  -3  11      150.66      173.98     14.98 o
   1  -3  11      349.32      380.27     20.55 o
   2  -3  11       27.86       36.90     19.87 o
   3  -3  11       78.46       84.68     16.30 o
   4  -3  11        1.19      -20.80     29.14 o
  -5  -2  11       21.23      -28.08     34.18 o
  -4  -2  11     4104.30     4481.13    149.66 o
  -3  -2  11     2153.96     2437.79    102.69 o
  -2  -2  11    17134.43    16683.22    236.92 o
  -1  -2  11    12126.61    12269.83    144.78 o
   0  -2  11    20349.26    20433.82    260.36 o
   1  -2  11    11357.93    11549.19    128.65 o
   2  -2  11     6652.79     6552.77    144.70 o
   3  -2  11     1092.83     1006.76     65.68 o
   4  -2  11      140.35      152.03     22.67 o
   5  -2  11       38.82       97.38     35.90 o
  -5  -1  11      221.86      255.23     31.22 o
  -4  -1  11      174.22      198.33     24.92 o
  -3  -1  11       23.61       65.84     23.78 o
  -2  -1  11      195.53      201.00     17.71 o
  -1  -1  11      391.54      418.59     21.86 o
   0  -1  11        4.36       17.38     17.82 o
   1  -1  11       95.61      124.15      9.85 o
   2  -1  11      316.25      311.72     20.37 o
   3  -1  11        2.06       -7.29     24.70 o
   4  -1  11       16.25       22.45     26.49 o
   5  -1  11      699.03      698.49     50.48 o
  -5   0  11       60.86       43.92     36.37 o
  -4   0  11      807.84      904.00     71.87 o
  -3   0  11     3416.21     3924.92    123.16 o
  -2   0  11     1094.63     1033.64     58.51 o
  -1   0  11    55564.55    54600.18    998.35 o
   0   0  11        0.03      -34.49     34.49 o
   1   0  11    57350.02    59666.35    958.71 o
   2   0  11     1069.79     1120.05     61.37 o
   3   0  11     3473.45     4190.42    132.78 o
   4   0  11      747.20      819.93     58.76 o
   5   0  11       15.83      -17.35     30.07 o
  -5   1  11      432.82      435.66     34.44 o
  -4   1  11      647.22      639.85     49.96 o
  -3   1  11       14.38       20.86     26.89 o
  -2   1  11     1028.53     1017.66     54.42 o
  -1   1  11       42.98       82.30      7.63 o
   0   1  11        0.01       -8.44     11.94 o
   1   1  11     1867.95     2034.28     50.77 o
   2   1  11      754.39      866.96     52.46 o
   3   1  11      232.91      231.45     22.75 o
   4   1  11      149.62      186.44     22.14 o
   5   1  11      168.48      158.07     52.69 o
  -5   2  11      482.50      516.12     43.27 o
  -4   2  11      807.29      896.39     69.08 o
  -3   2  11       72.94       51.42     26.90 o
  -2   2  11     2362.42     2230.20     78.67 o
  -1   2  11      227.76      274.97     19.41 o
   0   2  11       39.18      155.89     15.54 o
   1   2  11       83.91       95.58      8.59 o
   2   2  11      130.82      161.22     16.57 o
   3   2  11     1781.91     1942.66     87.44 o
   4   2  11      377.58      363.81     30.52 o
   5   2  11      465.08      480.78     40.55 o
  -5   3  11      303.44      244.24     27.59 o
  -4   3  11     1175.82     1050.88     69.80 o
  -3   3  11       89.82      122.53     16.30 o
  -2   3  11     1298.25     1224.07     56.86 o
  -1   3  11      205.06      239.88     14.90 o
   0   3  11       69.83       83.15      7.03 o
   1   3  11       70.76      103.43     20.51 o
   2   3  11      204.38      197.45     14.72 o
   3   3  11       76.64       53.21     26.11 o
   4   3  11      453.28      494.90     40.76 o
   5   3  11      190.05      190.17     22.67 o
  -5   4  11      365.16      308.38     26.86 o
  -4   4  11     5236.61     5202.31    143.19 o
  -3   4  11    10009.74     9929.66    176.93 o
  -2   4  11    23461.70    23372.54    242.77 o
  -1   4  11    12495.93    11940.58    110.63 o
   0   4  11    21845.96    21173.58    145.72 o
   1   4  11     6772.17     6022.80     76.41 o
   2   4  11     2635.34     2702.13     77.79 o
   3   4  11     3344.30     3223.10     99.33 o
   4   4  11       54.45       64.66     26.57 o
   5   4  11      118.32      153.34     19.95 o
  -5   5  11       58.38       29.61     31.34 o
  -4   5  11     1557.76     1428.44     76.79 o
  -3   5  11     1115.71     1183.29     62.77 o
  -2   5  11     1747.31     1760.25     64.51 o
  -1   5  11     1050.27     1059.29     34.48 o
   0   5  11       33.31       20.69      9.29 o
   1   5  11     1994.55     2072.18     50.06 o
   2   5  11     2038.16     1950.65     67.39 o
   3   5  11     2615.71     2495.62     85.81 o
   4   5  11     2439.94     2258.53     93.39 o
   5   5  11      263.33      258.12     24.20 o
  -5   6  11        1.96       24.97     20.40 o
  -4   6  11      219.34      211.43     21.22 o
  -3   6  11      507.81      535.42     42.11 o
  -2   6  11      331.61      365.11     25.22 o
  -1   6  11     1943.76     1844.97     60.92 o
   0   6  11     3898.67     4067.60     99.89 o
   1   6  11     1775.92     1631.79     39.62 o
   2   6  11     4881.58     4555.74    100.10 o
   3   6  11      385.97      415.69     29.40 o
   4   6  11     1090.04     1087.02     62.04 o
   5   6  11       35.89       43.32     28.68 o
  -5   7  11      247.75      237.94     23.54 o
  -4   7  11       52.55       54.39     29.68 o
  -3   7  11      170.59      199.74     17.43 o
  -2   7  11      389.36      401.85     26.95 o
  -1   7  11        0.99      -15.70     15.70 o
   0   7  11       74.64       58.22      8.38 o
   1   7  11        0.27       -2.41      8.43 o
   2   7  11      123.42      116.26     12.46 o
   3   7  11       86.45       59.37     12.72 o
   4   7  11        2.38       12.65     21.46 o
   5   7  11       15.52       35.44     22.59 o
  -5   8  11      600.68      623.79     45.81 o
  -4   8  11     1782.61     1751.76     82.37 o
  -3   8  11        4.35      -25.90     25.90 o
  -2   8  11     8596.94     8402.12    146.56 o
  -1   8  11     3053.94     2852.42     56.06 o
   0   8  11    13033.90    12735.16    312.85 o
   1   8  11     5465.63     5278.60     75.15 o
   2   8  11      394.55      317.59     25.23 o
   3   8  11      456.84      411.74     32.26 o
   4   8  11     1257.83     1083.09     70.27 o
   5   8  11      158.20      151.30     19.62 o
  -4   9  11       43.57       -7.15     32.59 o
  -3   9  11      893.79      866.63     58.54 o
  -2   9  11      159.30      178.32     15.51 o
  -1   9  11        8.32       -5.25     12.60 o
   0   9  11       72.95       85.06      8.26 o
   1   9  11      789.56      714.35     35.14 o
   2   9  11        1.05        4.70     18.41 o
   3   9  11     1800.93     1705.07     75.71 o
   4   9  11      240.37      216.01     20.42 o
   5   9  11     1826.76     1790.83     95.53 o
  -4  10  11        2.80       -7.48     19.87 o
  -3  10  11        5.84        3.18     20.66 o
  -2  10  11     3718.19     3550.40    102.15 o
  -1  10  11     1438.68     1417.13     43.82 o
   0  10  11    22234.06    21410.27    922.01 o
   1  10  11     1116.15     1124.10     38.35 o
   2  10  11    13367.66    12862.39    192.66 o
   3  10  11      182.24      156.25     17.63 o
   4  10  11     1268.40     1272.17     73.58 o
  -4  11  11     1954.63     1938.81     94.27 o
  -3  11  11      149.46      129.44     18.03 o
  -2  11  11      408.43      403.98     31.92 o
  -1  11  11        0.37        9.24     11.65 o
   0  11  11        0.37      -23.58     23.58 o
   1  11  11      217.25      208.17     11.70 o
   2  11  11     1109.88     1137.21     60.14 o
   3  11  11      483.36      451.58     33.19 o
   4  11  11     4343.02     4551.23    138.49 o
  -4  12  11     1666.79     1562.17     88.54 o
  -3  12  11       14.99        3.58     31.66 o
  -2  12  11     1807.00     1859.31     79.83 o
  -1  12  11     1850.19     1817.53     76.55 o
   0  12  11       24.78       49.38     14.85 o
   1  12  11     1525.79     1575.99     68.99 o
   2  12  11       30.62       49.42     23.45 o
   3  12  11       50.03       56.64     19.68 o
   4  12  11        5.20       19.47     23.05 o
  -3  13  11      368.21      397.41     30.85 o
  -2  13  11      366.66      312.27     24.35 o
  -1  13  11      210.62      244.51     20.22 o
   0  13  11       60.69       62.58     12.64 o
   1  13  11       28.45       30.84     15.89 o
   2  13  11      577.83      647.81     47.08 o
   3  13  11       50.09       93.67     14.84 o
   4  13  11      220.39      201.72     22.47 o
  -3  14  11       82.15       89.44     18.75 o
  -2  14  11      218.14      264.05     22.14 o
  -1  14  11        1.84        6.49     21.39 o
   0  14  11      598.27      590.07     29.82 o
   1  14  11       48.20       51.01     23.75 o
   2  14  11      482.61      535.76     39.36 o
   3  14  11       95.41       64.54     32.00 o
  -2  15  11      343.10      308.42     25.60 o
  -1  15  11      373.75      410.31     33.97 o
   0  15  11        0.75       13.31     19.41 o
   1  15  11     1866.33     1937.62     62.09 o
   2  15  11      822.46      838.41     60.28 o
   3  15  11     3711.76     3929.73    135.28 o
  -2  16  11        4.00       35.83     22.92 o
  -1  16  11      907.66     1014.03     67.21 o
   0  16  11     2674.05     2891.39    111.68 o
   1  16  11      186.76      218.33     15.63 o
   2  16  11     3851.70     4070.20    136.93 o
  -1  17  11       97.79       80.17     33.06 o
   0  17  11       58.03       83.86     15.21 o
   1  17  11      392.84      408.61     21.51 o
  -1 -12  12      353.26      355.44     25.80 o
   0 -12  12     8972.13     9215.17    244.57 o
   1 -12  12     1796.97     1684.70    100.05 o
  -2 -11  12      814.24      788.06     57.41 o
  -1 -11  12       77.09       79.04     14.88 o
   0 -11  12       39.78       48.55     21.80 o
   1 -11  12      424.43      414.26     23.58 o
   2 -11  12      535.44      498.59     40.75 o
  -3 -10  12     3695.09     3658.70    147.28 o
  -2 -10  12       17.97       35.97     27.75 o
  -1 -10  12     4114.09     4052.35     98.08 o
   0 -10  12       76.39      106.05     16.13 o
   1 -10  12      155.70      130.56     18.82 o
   2 -10  12      162.65      150.58     22.00 o
  -3  -9  12      104.27      118.47     18.55 o
  -1  -9  12       54.65       46.17     14.60 o
   0  -9  12      255.46      248.16     16.13 o
   1  -9  12      377.02      365.35     19.16 o
   2  -9  12      200.11      214.11     24.99 o
   3  -9  12      267.30      265.35     26.12 o
  -3  -8  12      878.38      990.04     74.45 o
  -2  -8  12     1737.02     1843.98     97.72 o
  -1  -8  12      190.61      204.12     13.99 o
   0  -8  12     5701.96     5893.20    233.43 o
   1  -8  12     3037.67     2948.42     79.11 o
   2  -8  12     3314.23     3126.79    118.62 o
  -4  -7  12      742.51      738.35     58.39 o
  -3  -7  12       71.14       71.09     20.74 o
  -2  -7  12      178.77      176.13     21.54 o
  -1  -7  12      428.55      449.32     25.76 o
   0  -7  12        2.82       18.02     14.38 o
   1  -7  12        6.52        8.97     18.35 o
   2  -7  12      593.55      607.78     42.97 o
   3  -7  12      293.02      332.64     30.64 o
   4  -7  12      766.96      742.92     48.96 o
  -4  -6  12     5773.71     5917.49    180.71 o
  -3  -6  12     2524.04     2522.89    110.79 o
  -2  -6  12     2861.31     2640.11    107.60 o
  -1  -6  12     1536.70     1539.27     80.89 o
   0  -6  12       33.08       33.40     21.10 o
   1  -6  12    14547.48    14174.05    272.40 o
   2  -6  12      818.25      686.13     44.42 o
   3  -6  12     5885.78     6229.81    166.56 o
   4  -6  12     1466.21     1405.21     92.61 o
  -4  -5  12     6019.42     5686.89    182.09 o
  -3  -5  12     1321.47     1404.93     84.17 o
  -2  -5  12     4018.27     4065.45    123.10 o
  -1  -5  12      939.58      926.05     44.84 o
   0  -5  12      107.35      101.28     18.46 o
   1  -5  12     1271.44     1323.05     48.20 o
   2  -5  12     4339.39     4368.96    125.31 o
   3  -5  12     5720.46     6021.65    163.27 o
   4  -5  12     6445.38     6045.17    176.44 o
  -4  -4  12      113.10      115.43     22.20 o
  -3  -4  12     8007.71     7855.87    191.42 o
  -2  -4  12      338.68      374.50     29.06 o
  -1  -4  12     3827.53     3784.09    134.80 o
   0  -4  12     2975.97     2951.22     68.31 o
   1  -4  12      373.74      397.28     21.60 o
   2  -4  12      311.87      326.28     25.08 o
   3  -4  12      802.70      826.64     64.03 o
   4  -4  12       85.88       13.25     38.30 o
  -5  -3  12     2326.36     2257.57    125.85 o
  -4  -3  12     3371.26     3667.63    141.08 o
  -3  -3  12      549.65      644.48     47.02 o
  -2  -3  12     2154.47     2278.54     90.84 o
  -1  -3  12      232.77      237.91     15.36 o
   0  -3  12        3.84       -4.79     13.00 o
   1  -3  12      315.60      357.36     19.28 o
   2  -3  12      440.85      394.20     30.87 o
   3  -3  12      720.86      818.97     64.34 o
   4  -3  12      222.47      235.62     22.81 o
   5  -3  12      957.37     1024.47     65.15 o
  -5  -2  12      348.65      347.87     34.22 o
  -4  -2  12       63.88       70.29     29.28 o
  -3  -2  12     5194.83     5215.89    149.15 o
  -2  -2  12     4297.00     4127.12    118.48 o
  -1  -2  12     6410.42     6711.69    101.28 o
   0  -2  12     8006.07     8251.17    111.30 o
   1  -2  12      788.98      875.04     47.10 o
   2  -2  12     2259.52     2374.68     87.78 o
   3  -2  12      494.14      517.65     42.10 o
   4  -2  12      113.17      149.30     21.34 o
   5  -2  12      689.66      678.15     55.46 o
  -5  -1  12     2696.57     2638.98    135.84 o
  -4  -1  12      711.17      816.77     56.02 o
  -3  -1  12      894.39      990.04     66.88 o
  -2  -1  12      305.09      329.26     26.08 o
  -1  -1  12      239.79      285.38     30.55 o
   0  -1  12      674.80      661.03     32.38 o
   1  -1  12       40.86       45.48      7.79 o
   2  -1  12     1542.91     1562.38     72.94 o
   3  -1  12     3175.34     3335.80    121.74 o
   4  -1  12      783.53      882.04     70.46 o
   5  -1  12     6946.25     7117.10    215.35 o
  -5   0  12     2536.96     2736.50    134.76 o
  -4   0  12      490.11      634.48     52.51 o
  -3   0  12     9596.61    10058.86    207.95 o
  -2   0  12      445.37      495.74     34.40 o
  -1   0  12     3456.44     3787.61     73.58 o
   0   0  12      671.37      690.90     70.23 o
   1   0  12     3651.06     4078.15     78.36 o
   2   0  12      259.52      287.65     21.16 o
   3   0  12     9344.41    10083.11    210.06 o
   4   0  12      209.36      225.94     25.66 o
   5   0  12     1580.68     1670.50    113.32 o
  -5   1  12     1683.51     1642.71    106.23 o
  -4   1  12     3597.75     3920.04    141.14 o
  -3   1  12      113.42      105.31     36.52 o
  -2   1  12     4218.05     4462.90    117.65 o
  -1   1  12      456.24      543.13     46.59 o
   0   1  12       40.31       51.86     15.59 o
   1   1  12      469.39      572.20     30.03 o
   2   1  12     5234.21     5843.73    135.63 o
   3   1  12      241.10      265.87     24.07 o
   4   1  12     5845.86     6186.29    187.88 o
   5   1  12     2127.31     2212.02    128.67 o
  -5   2  12      103.27       87.66     37.50 o
  -4   2  12      366.66      370.28     29.13 o
  -3   2  12     2750.39     3043.21    107.16 o
  -2   2  12      596.20      600.59     43.28 o
  -1   2  12    11387.78    11422.15    270.91 o
   0   2  12     4950.40     5315.53    131.60 o
   1   2  12      383.25      425.00     24.54 o
   2   2  12       51.25       18.95     21.20 o
   3   2  12     3495.99     3840.60    124.20 o
   4   2  12     1072.91     1149.67     79.08 o
   5   2  12      759.32      823.65     63.65 o
  -5   3  12     2382.77     2379.41    117.64 o
  -4   3  12     9277.44     9858.65    211.79 o
  -3   3  12     4109.11     4306.76    123.23 o
  -2   3  12     6793.68     7243.02    139.64 o
  -1   3  12      374.76      406.57     19.93 o
   0   3  12      437.64      416.44     21.67 o
   1   3  12      440.53      503.54     56.32 o
   2   3  12     9155.34     9348.81    160.51 o
   3   3  12     2147.83     2337.80     91.68 o
   4   3  12     4180.86     4351.08    141.67 o
   5   3  12     1525.92     1357.56     95.91 o
  -5   4  12     1245.74     1431.36     88.07 o
  -4   4  12      142.35      124.27     21.01 o
  -3   4  12    11584.54    11902.52    202.49 o
  -2   4  12     6033.74     5883.57    123.07 o
  -1   4  12     6830.41     6777.05     99.22 o
   0   4  12    25583.31    25213.34    627.70 o
   1   4  12     1870.13     1755.46     43.85 o
   2   4  12     5597.32     5726.14    119.91 o
   3   4  12     3798.89     3741.11    111.14 o
   4   4  12      448.45      518.56     39.69 o
   5   4  12     1026.99     1179.06     77.22 o
  -5   5  12      114.48      122.25     20.41 o
  -4   5  12     1048.84     1124.13     70.08 o
  -3   5  12      833.77      998.25     59.81 o
  -2   5  12     2378.28     2297.44     75.48 o
  -1   5  12     1112.34     1094.35     80.11 o
   0   5  12      127.10      113.45      8.32 o
   1   5  12     2634.36     2525.21    125.46 o
   2   5  12     1068.78     1105.85     52.21 o
   3   5  12     5212.03     5294.41    126.84 o
   4   5  12     1060.56     1076.60     65.10 o
   5   5  12     3302.23     3222.98    127.40 o
  -5   6  12       55.26       91.09     14.38 o
  -4   6  12        0.56      -21.19     24.51 o
  -3   6  12      261.58      242.21     22.82 o
  -2   6  12     3561.63     3164.97     89.38 o
  -1   6  12     1767.07     1773.30     43.78 o
   0   6  12     9487.43     9461.28     97.75 o
   1   6  12     6050.88     6142.81     79.62 o
   2   6  12     3538.08     3491.96     91.08 o
   3   6  12     5215.18     5203.60    123.65 o
   4   6  12       34.07        3.31     24.51 o
   5   6  12      330.67      312.11     27.72 o
  -5   7  12     2956.53     2656.86    115.45 o
  -4   7  12     1069.24     1046.07     70.81 o
  -3   7  12     1435.96     1456.24     70.59 o
  -2   7  12       21.91        0.00     18.55 o
  -1   7  12       51.76       42.81     12.33 o
   0   7  12      245.19      255.07     22.13 o
   1   7  12      401.85      365.00     33.47 o
   2   7  12      205.81      211.21     17.97 o
   4   7  12      541.29      544.70     37.91 o
   5   7  12      902.86      868.66     65.28 o
  -4   8  12       82.05       79.18     32.60 o
  -3   8  12    20097.86    19836.96    265.32 o
  -2   8  12     5733.24     5782.97    122.27 o
  -1   8  12    24452.72    23786.24    480.70 o
   0   8  12    13445.82    13219.55    487.59 o
   1   8  12     6784.13     6503.11     85.26 o
   2   8  12     1280.80     1246.28     57.91 o
   3   8  12      295.09      261.54     23.41 o
   4   8  12     1925.64     1951.22     87.71 o
   5   8  12      271.97      298.37     24.80 o
  -4   9  12     4966.38     4453.13    141.14 o
  -3   9  12      451.48      553.04     38.17 o
  -2   9  12      152.64      178.18     16.70 o
  -1   9  12      883.05      818.09     34.21 o
   0   9  12     1004.50      937.98     33.83 o
   1   9  12      647.86      598.01     34.24 o
   2   9  12     1584.63     1681.45     67.54 o
   3   9  12      668.47      595.71     38.27 o
   4   9  12     4037.55     4030.78    126.01 o
  -4  10  12      623.65      578.65     44.29 o
  -3  10  12      745.24      649.13     45.19 o
  -2  10  12     3201.24     2932.61     95.73 o
  -1  10  12     4009.93     3576.12     68.99 o
   0  10  12     4956.49     4800.19    147.60 o
   1  10  12     5262.85     5163.64     82.01 o
   2  10  12     4968.29     4815.52    118.01 o
   3  10  12      932.81      828.09     56.61 o
   4  10  12     1008.08     1020.61     63.92 o
  -4  11  12       13.61      -12.05     28.75 o
  -3  11  12     1127.15     1198.73     70.16 o
  -2  11  12      556.20      567.10     35.80 o
  -1  11  12     1948.37     1791.36     63.57 o
   0  11  12       37.82       31.26     14.05 o
   1  11  12       87.64       77.47     24.58 o
   2  11  12      609.39      642.08     48.36 o
   3  11  12      140.52      133.54     18.49 o
  -4  12  12      823.15      842.03     66.51 o
  -3  12  12     4946.87     5187.50    148.80 o
  -2  12  12       47.01       27.23     22.79 o
  -1  12  12     1637.54     1599.71     74.85 o
   0  12  12     1109.92     1136.80     42.38 o
   1  12  12     1071.15     1059.93     41.43 o
   2  12  12        4.79        8.94     15.43 o
   3  12  12     2353.52     2477.47     97.83 o
   4  12  12     1636.82     1615.89     85.47 o
  -3  13  12     4101.73     4614.09    145.09 o
  -2  13  12     1457.50     1482.70     75.33 o
  -1  13  12     1083.34     1040.93     62.84 o
   0  13  12       37.21       27.32     15.52 o
   1  13  12     1109.70     1094.71     82.56 o
   2  13  12     1421.05     1439.93     72.93 o
   3  13  12     3161.16     3091.68    113.76 o
   4  13  12      196.84      197.72     21.21 o
  -3  14  12      407.82      470.95     33.24 o
  -2  14  12       14.38        6.95     24.71 o
  -1  14  12     1302.58     1321.37     74.02 o
   0  14  12      259.03      283.33     15.48 o
   1  14  12     2169.48     2213.88     64.71 o
   2  14  12       37.39       58.56     26.50 o
   3  14  12     1940.07     1832.54     94.53 o
  -2  15  12        2.61       -7.55     21.92 o
  -1  15  12        3.38      -17.35     25.70 o
   0  15  12        9.06       11.79     15.48 o
   1  15  12       27.42       46.13     16.72 o
   2  15  12      356.67      340.08     27.79 o
   3  15  12       66.67       78.11     32.13 o
  -2  16  12     2211.56     2352.46    106.70 o
  -1  16  12      543.69      569.35     42.88 o
   0  16  12     5963.28     6274.90    218.54 o
   1  16  12     4685.08     4971.74    104.17 o
   2  16  12     1436.05     1559.62     85.53 o
  -1  17  12       23.22       40.54     14.37 o
   0  17  12        3.88       31.79     26.36 o
   1  17  12       42.06       29.29     18.69 o
  -1 -11  13      145.78      159.15     20.08 o
   0 -11  13      224.01      229.51     18.02 o
   1 -11  13       85.55       76.25     18.03 o
  -2 -10  13      553.57      516.24     41.82 o
  -1 -10  13      645.72      668.12     33.09 o
   0 -10  13       90.35       86.54     34.98 o
   1 -10  13      624.77      585.51     54.32 o
   2 -10  13        0.52      -34.71     34.71 o
  -3  -9  13       60.07       35.58     28.22 o
  -2  -9  13        0.44      -13.45     28.02 o
  -1  -9  13      108.10      114.55     25.81 o
   0  -9  13      136.80      133.19     19.15 o
   1  -9  13        9.70       12.41     15.99 o
   2  -9  13      656.73      587.70     42.37 o
   3  -9  13       92.77      -34.85     38.30 o
  -3  -8  13       95.66       93.03     19.08 o
  -2  -8  13     6892.39     6638.80    183.82 o
  -1  -8  13     2095.52     2014.16     67.15 o
   0  -8  13     5934.02     5731.64    179.26 o
   1  -8  13     1356.35     1235.05     60.68 o
   2  -8  13      535.07      543.90     44.08 o
   3  -8  13       11.74      -32.19     32.19 o
  -4  -7  13     2673.39     2725.53    125.95 o
  -3  -7  13      868.40      795.06     55.84 o
  -2  -7  13     1577.47     1605.56     87.19 o
  -1  -7  13      194.26      192.14     15.28 o
   0  -7  13      307.67      291.45     39.60 o
   1  -7  13       21.66       42.27     16.93 o
   2  -7  13     2438.48     2254.64    100.44 o
   3  -7  13      409.04      423.02     31.98 o
  -4  -6  13      143.17      222.27     27.83 o
  -3  -6  13      320.32      325.19     28.52 o
  -2  -6  13      278.86      326.36     29.71 o
  -1  -6  13        0.43       12.04     16.55 o
   0  -6  13      139.19      155.16     13.36 o
   1  -6  13       74.35       69.19     19.38 o
   2  -6  13      236.60      258.06     23.21 o
   3  -6  13      240.74      260.30     23.60 o
   4  -6  13     1197.45     1211.37     83.38 o
  -4  -5  13        7.85       91.07     35.04 o
  -3  -5  13      268.58      278.98     25.80 o
  -2  -5  13      422.30      443.56     32.52 o
  -1  -5  13      502.23      474.18     26.59 o
   0  -5  13       61.44       61.05     12.43 o
   1  -5  13     2684.93     2748.28     95.25 o
   2  -5  13       27.96       45.04     25.70 o
   3  -5  13     2082.09     2070.01    101.82 o
   4  -5  13        0.43       19.01     30.14 o
  -4  -4  13     1466.07     1475.50     91.63 o
  -3  -4  13     1279.35     1410.41     84.29 o
  -2  -4  13     5820.79     5946.42    154.43 o
  -1  -4  13     2438.14     2301.00     72.84 o
   0  -4  13     5806.64     6141.67    101.44 o
   1  -4  13     1215.76     1191.49     68.48 o
   2  -4  13      987.05      851.63     60.51 o
   3  -4  13       75.03       74.47     17.89 o
   4  -4  13      106.31      139.48     21.67 o
  -4  -3  13       25.05       68.03     24.77 o
  -3  -3  13      147.52      170.80     22.27 o
  -2  -3  13      287.23      286.17     23.28 o
  -1  -3  13       70.62       86.86     10.65 o
   0  -3  13      168.55      177.34     16.31 o
   1  -3  13      116.33      117.71     12.04 o
   2  -3  13        9.99       19.67     19.67 o
   3  -3  13        4.93      -20.07     31.33 o
   4  -3  13        8.39       37.55     31.13 o
  -5  -2  13     1566.39     1661.65    108.49 o
  -4  -2  13      140.24      139.97     19.88 o
  -3  -2  13     1165.45     1206.67     77.54 o
  -2  -2  13      808.93      805.59     56.09 o
  -1  -2  13      192.31      199.84     57.09 o
   0  -2  13     5677.09     5755.13     96.14 o
   1  -2  13      151.53      154.78     12.38 o
   2  -2  13     9069.06     9350.64    186.26 o
   3  -2  13      360.93      413.63     35.03 o
   4  -2  13     3338.87     3437.66    137.21 o
   5  -2  13      380.21      360.97     35.09 o
  -5  -1  13       48.61       74.79     34.98 o
  -4  -1  13      486.18      456.40     34.05 o
  -3  -1  13      699.84      693.73     49.92 o
  -2  -1  13      388.89      397.76     30.20 o
  -1  -1  13       20.01       33.22     15.31 o
   0  -1  13      337.50      347.49     35.45 o
   1  -1  13     1438.94     1575.90     50.56 o
   2  -1  13        3.62       16.09     20.60 o
   3  -1  13     1003.46     1003.34     73.36 o
   4  -1  13      374.85      396.26     33.17 o
   5  -1  13       57.08       35.18     40.61 o
  -5   0  13       31.15       11.39     40.34 o
  -4   0  13      238.37      272.71     24.93 o
  -3   0  13      823.53      834.50     65.58 o
  -2   0  13     1115.94     1200.26     65.34 o
  -1   0  13      918.27     1002.36     41.58 o
   0   0  13        3.01      -28.30     28.30 o
   1   0  13     1196.40     1346.67     49.04 o
   2   0  13     1353.51     1433.50     71.77 o
   3   0  13      962.27     1129.57     76.68 o
   4   0  13      529.20      660.52     47.54 o
   5   0  13      168.72      194.12     26.91 o
  -5   1  13      592.74      502.57     43.82 o
  -4   1  13      238.76      220.20     26.99 o
  -3   1  13      749.94      791.40     61.64 o
  -2   1  13       31.28       44.65     23.58 o
  -1   1  13      500.21      551.85     28.38 o
   0   1  13       21.80       21.26     25.67 o
   1   1  13       33.50       24.02     13.95 o
   2   1  13      101.47       80.06     27.57 o
   3   1  13      259.47      286.85     26.79 o
   4   1  13      570.21      766.24     55.12 o
   5   1  13      120.90       54.60     52.55 o
  -5   2  13       68.19      112.63     40.48 o
  -4   2  13      377.08      373.07     34.30 o
  -3   2  13     1185.61     1222.38     69.71 o
  -2   2  13     8022.96     7625.69    155.75 o
  -1   2  13    11712.34    11947.41    315.11 o
   0   2  13    20713.93    20621.04    172.14 o
   1   2  13    11505.00    11918.40    179.26 o
   2   2  13    15090.55    15267.38    225.91 o
   3   2  13     1272.93     1426.36     82.55 o
   4   2  13     2987.46     3357.65    134.21 o
   5   2  13       28.06       23.18     41.80 o
  -5   3  13       10.64       20.27     31.99 o
  -4   3  13      106.90      121.93     19.68 o
  -3   3  13        6.99       30.67     17.75 o
  -2   3  13       46.48       26.43     19.15 o
  -1   3  13       43.24       54.13      7.97 o
   0   3  13       39.59       34.38     14.91 o
   1   3  13       92.15       92.22      8.88 o
   2   3  13        0.30        8.01     23.12 o
   3   3  13     1148.42     1153.70     66.10 o
   4   3  13      373.93      418.45     36.36 o
   5   3  13      549.00      495.66     40.82 o
  -5   4  13      413.74      452.12     34.10 o
  -4   4  13      269.62      284.09     24.34 o
  -3   4  13      143.68      122.56     18.82 o
  -2   4  13      609.47      576.78     45.27 o
  -1   4  13     4656.57     4760.46    146.58 o
   0   4  13     7791.91     7702.05    197.04 o
   1   4  13     5054.87     4935.53    146.96 o
   2   4  13    12104.65    12274.49    185.32 o
   3   4  13      159.36      179.57     18.89 o
   4   4  13     4259.55     4066.36    132.88 o
   5   4  13      310.79      372.30     33.36 o
  -5   5  13       27.17       -4.64     37.23 o
  -4   5  13      671.08      631.65     45.37 o
  -3   5  13      155.45      114.61     18.29 o
  -2   5  13      366.65      329.97     23.43 o
  -1   5  13      233.11      253.17     14.90 o
   0   5  13      127.85      131.67      9.08 o
   1   5  13     1403.18     1349.20     39.58 o
   2   5  13      167.15      179.08     15.38 o
   3   5  13      626.25      662.71     47.71 o
   4   5  13        0.43      -10.86     27.35 o
   5   5  13      179.08      173.65     24.26 o
  -5   6  13        2.30       -4.50     28.94 o
  -4   6  13     1290.78     1243.81     75.67 o
  -3   6  13     4845.84     5073.12    130.56 o
  -2   6  13      878.24      865.26     51.00 o
  -1   6  13    10614.83    10146.67    109.98 o
   0   6  13      619.28      544.21     25.26 o
   1   6  13     7861.76     7442.77     92.28 o
   2   6  13     2617.82     2361.66     78.09 o
   3   6  13     1641.79     1553.17     72.34 o
   4   6  13      847.34      914.11     60.97 o
   5   6  13     1094.81     1095.56     78.16 o
  -5   7  13       47.87       31.47     33.32 o
  -4   7  13      150.05       62.96     32.48 o
  -3   7  13        7.38       48.95     25.63 o
  -2   7  13      903.12      888.74     50.79 o
  -1   7  13        4.40       15.23     18.61 o
   0   7  13      366.15      290.41     16.99 o
   1   7  13      866.54      819.20     32.07 o
   2   7  13      347.68      354.72     26.35 o
   3   7  13      197.44      190.74     17.97 o
   4   7  13      642.90      522.14     41.05 o
   5   7  13       84.96       38.23     30.34 o
  -4   8  13      380.28      362.88     28.59 o
  -3   8  13     1436.13     1383.04     74.43 o
  -2   8  13     1086.27     1069.23     56.90 o
  -1   8  13    12277.22    11623.86    122.14 o
   0   8  13    22112.36    21738.20    442.65 o
   1   8  13    10857.80    10140.91    110.81 o
   2   8  13    15513.18    15220.63    207.26 o
   3   8  13     1402.83     1304.61     67.36 o
   4   8  13     2077.42     2021.37     91.09 o
   5   8  13      622.38      611.82     50.19 o
  -4   9  13       77.64       88.12     33.59 o
  -3   9  13     2881.64     2777.35    102.71 o
  -2   9  13      109.71       97.02     14.78 o
  -1   9  13     1047.58      966.69     88.19 o
   0   9  13      112.53       88.64      9.42 o
   1   9  13     2405.29     2362.79     54.74 o
   2   9  13       30.19       38.16     20.20 o
   3   9  13     4292.01     4178.32    119.09 o
   4   9  13      271.14      277.90     21.42 o
  -4  10  13       12.69      -27.16     27.16 o
  -3  10  13      169.46      206.54     19.16 o
  -2  10  13      561.20      596.85     46.23 o
  -1  10  13     8958.38     8453.59    109.50 o
   0  10  13     2172.89     2336.38     90.21 o
   1  10  13    10604.08    10154.72    142.99 o
   2  10  13       28.38       59.15     23.45 o
   3  10  13      288.10      282.99     23.41 o
   4  10  13      593.19      484.10     42.63 o
  -4  11  13       24.07        4.17     25.10 o
  -3  11  13      171.43      161.86     19.82 o
  -2  11  13      332.51      284.20     21.03 o
  -1  11  13        4.51       -5.19     13.68 o
   0  11  13        5.89       17.96     11.01 o
   1  11  13       29.24       20.68     13.94 o
   2  11  13      307.17      308.91     22.22 o
   3  11  13       61.82       73.41     14.71 o
   4  11  13      158.75      175.03     20.15 o
  -4  12  13     2902.76     2724.86    119.17 o
  -3  12  13     1542.71     1721.38     87.14 o
  -2  12  13      845.26      849.43     56.39 o
  -1  12  13     6414.55     6184.35    142.47 o
   0  12  13      954.08     1070.20    132.17 o
   1  12  13     3989.92     4018.76     79.66 o
   2  12  13     6138.51     6187.49    147.28 o
   3  12  13        0.32      -13.97     27.42 o
   4  12  13     1917.04     2140.82     98.10 o
  -3  13  13      140.67      171.97     21.21 o
  -2  13  13      341.86      340.02     29.72 o
  -1  13  13       22.84       24.91     23.25 o
   0  13  13       59.91       37.17     25.01 o
   1  13  13      532.96      528.14     27.65 o
   2  13  13      807.02      811.97     58.16 o
   3  13  13     1236.66     1218.41     74.83 o
  -3  14  13      174.70      178.42     23.33 o
  -2  14  13     6639.44     6869.46    165.45 o
  -1  14  13      109.47       80.58     32.87 o
   0  14  13     5707.07     5954.19    201.06 o
   1  14  13      756.43      774.95     41.20 o
   2  14  13     2797.59     2779.30    105.77 o
   3  14  13     1436.65     1387.79     81.87 o
  -2  15  13      555.39      567.57     42.02 o
  -1  15  13      376.81      375.54     30.12 o
   0  15  13       75.64       72.73     16.43 o
   1  15  13      773.84      780.28     38.84 o
   2  15  13       85.20      120.92     18.49 o
   3  15  13     2442.24     2577.22    113.20 o
  -2  16  13     5507.68     5306.05    158.80 o
  -1  16  13     2617.82     2874.53    111.45 o
   0  16  13      128.22       88.87     28.02 o
   1  16  13     1836.84     1971.56     67.33 o
   2  16  13     1214.17     1290.73     82.73 o
  -1  17  13      437.06      494.54     41.00 o
   0  17  13      403.59      445.32     61.33 o
   1  17  13      205.88      218.18     24.56 o
  -1 -11  14       32.23       42.97     21.95 o
   0 -11  14       47.13       33.45     37.33 o
   1 -11  14     1192.77     1127.29     92.66 o
  -2 -10  14      732.72      736.25     59.25 o
  -1 -10  14      123.34       74.10     25.88 o
   0 -10  14     7212.78     7198.37    327.57 o
   1 -10  14     1315.63     1300.97     64.94 o
   2 -10  14     2433.81     2508.67    118.82 o
  -2  -9  14       10.25       -9.47     27.69 o
  -1  -9  14      551.98      555.72     33.89 o
   0  -9  14        5.55       -1.61     41.43 o
   1  -9  14      403.43      417.38     24.62 o
   2  -9  14        2.48        0.00     19.41 o
  -3  -8  14      132.59       60.77     41.15 o
  -2  -8  14      544.02      567.73     47.80 o
  -1  -8  14       16.26       41.71     22.28 o
   0  -8  14       16.25        6.23     19.74 o
   1  -8  14     1711.15     1631.35     63.37 o
   2  -8  14      121.51       64.61     35.78 o
   3  -8  14     3787.71     3788.77    151.80 o
  -3  -7  14     1991.40     2071.04    110.58 o
  -2  -7  14        7.39       21.13     27.09 o
  -1  -7  14      158.45      182.57     15.64 o
   0  -7  14       29.50       14.66     36.50 o
   1  -7  14      729.31      737.92     38.35 o
   2  -7  14      117.61      135.91     19.02 o
   3  -7  14     3688.29     3853.34    147.37 o
  -4  -6  14       67.35       75.66     38.23 o
  -3  -6  14     1579.53     1582.36     92.68 o
  -2  -6  14     9761.79     9808.53    211.07 o
  -1  -6  14     6319.93     6318.50    115.87 o
   0  -6  14    20583.39    19974.49    644.52 o
   1  -6  14     1113.84     1114.72     50.03 o
   2  -6  14     9572.30     9305.55    206.50 o
   3  -6  14     1718.99     2057.35    103.01 o
  -4  -5  14     1489.66     1540.27     98.08 o
  -3  -5  14      972.99      976.80     62.26 o
  -2  -5  14      307.36      232.62     26.47 o
  -1  -5  14      151.09      163.43     14.66 o
   0  -5  14      110.91      102.36     28.86 o
   1  -5  14      101.95      100.46     20.01 o
   2  -5  14       52.53       40.81     32.53 o
   3  -5  14      192.44      204.17     25.32 o
   4  -5  14      178.57      181.94     26.05 o
  -4  -4  14      343.11      351.53     29.12 o
  -3  -4  14     2406.20     2568.74    116.77 o
  -2  -4  14       45.56       66.11     23.78 o
  -1  -4  14     5819.47     5672.96    104.91 o
   0  -4  14       68.97       64.94     19.79 o
   1  -4  14       82.24       64.18     10.56 o
   2  -4  14        5.38       24.97     24.97 o
   3  -4  14     3934.08     4016.35    141.01 o
   4  -4  14      384.49      330.22     32.04 o
  -3  -3  14      461.55      481.82     33.59 o
  -2  -3  14      471.73      497.43     37.51 o
  -1  -3  14        0.55       19.84     16.89 o
   0  -3  14      155.39      173.78     12.97 o
   1  -3  14      362.59      410.88     57.01 o
   2  -3  14      500.47      548.43     39.38 o
   3  -3  14      910.55      966.04     72.30 o
   4  -3  14      447.04      452.02     33.51 o
  -4  -2  14       49.50       98.97     39.02 o
  -3  -2  14     5962.72     6445.84    175.11 o
  -2  -2  14     5150.67     5129.27    141.40 o
  -1  -2  14    23519.84    23772.24    580.63 o
   0  -2  14    13466.19    13285.15    159.90 o
   1  -2  14     9032.93     9622.44    130.60 o
   2  -2  14      841.52      889.19     64.07 o
   3  -2  14       52.66      -21.33     33.32 o
   4  -2  14     1557.11     1803.62     99.07 o
  -4  -1  14      804.33      878.46     61.68 o
  -3  -1  14     2979.30     3207.03    124.11 o
  -2  -1  14      276.43      311.44     26.00 o
  -1  -1  14       59.79       89.28     21.53 o
   0  -1  14       87.39       33.00     18.98 o
   1  -1  14      316.88      388.64     21.68 o
   2  -1  14     1037.91     1066.01     70.01 o
   3  -1  14     3459.13     3409.68    129.99 o
   4  -1  14      204.14      226.05     24.93 o
  -5   0  14      394.75      458.51     35.89 o
  -4   0  14     1302.72     1354.63     93.46 o
  -3   0  14     3680.65     3822.34    130.37 o
  -2   0  14     4501.95     4401.55    128.70 o
  -1   0  14     2079.39     2258.81     80.65 o
   0   0  14    29943.90    29862.48    918.33 o
   1   0  14     1882.73     1884.33     59.40 o
   2   0  14     4513.85     4740.36    132.37 o
   3   0  14     4301.16     5005.62    154.24 o
   4   0  14     1581.33     1805.60    107.64 o
   5   0  14     1039.82      959.18     75.88 o
  -5   1  14     8744.27     9033.89    240.89 o
  -4   1  14       41.98      -28.42     36.63 o
  -3   1  14     3929.07     4270.87    136.78 o
  -2   1  14       70.17       66.19     15.77 o
  -1   1  14       23.16       40.81     16.02 o
   0   1  14      122.10      120.83     10.98 o
   1   1  14      190.36      192.81     13.13 o
   2   1  14      230.57      285.51     23.81 o
   3   1  14     2380.14     2877.13    114.96 o
   4   1  14      241.94      320.91     29.24 o
   5   1  14     3170.39     3463.78    164.10 o
  -5   2  14      611.64      726.61     57.16 o
  -4   2  14      141.64      130.49     23.53 o
  -3   2  14      295.10      356.73     35.49 o
  -2   2  14     2401.21     2425.63     91.54 o
  -1   2  14     1012.72     1017.63     40.90 o
   0   2  14     7566.89     7829.29    136.57 o
   1   2  14     5773.01     5866.88    187.56 o
   2   2  14     3847.89     3881.89    114.93 o
   3   2  14     3598.54     3881.99    134.16 o
   4   2  14       18.80       28.88     26.36 o
   5   2  14      122.26       77.33     36.18 o
  -5   3  14       38.88       10.53     32.59 o
  -4   3  14     1790.22     2055.21    102.75 o
  -3   3  14      261.34      256.13     22.95 o
  -2   3  14     1471.36     1574.60     72.62 o
  -1   3  14      415.99      422.50     20.11 o
   0   3  14      101.65      121.45     14.28 o
   1   3  14      525.18      572.18     30.32 o
   2   3  14     2547.96     2818.41     93.18 o
   3   3  14      542.71      552.80     41.98 o
   4   3  14     5839.44     6208.98    178.93 o
   5   3  14      123.84      116.16     21.40 o
  -5   4  14      625.05      620.74     46.34 o
  -4   4  14      970.15      995.99     75.77 o
  -3   4  14     6802.10     6825.21    162.62 o
  -2   4  14    31758.62    31096.36    324.99 o
  -1   4  14     9063.00     9366.71    112.78 o
   0   4  14    58199.34    59354.00    501.24 o
   1   4  14     1318.86     1228.03     41.60 o
   2   4  14    16384.19    16134.58    225.54 o
   3   4  14      395.13      406.50     30.13 o
   4   4  14       61.23       74.27     26.77 o
   5   4  14      436.40      465.30     38.95 o
  -5   5  14      782.47      806.21     60.19 o
  -4   5  14      380.90      393.69     28.59 o
  -3   5  14     1412.27     1547.48     76.64 o
  -2   5  14      263.87      228.58     23.15 o
  -1   5  14      860.52      904.19     69.36 o
   0   5  14       54.49       54.91      9.99 o
   1   5  14     1486.84     1463.92     43.50 o
   2   5  14      208.74      220.76     17.51 o
   3   5  14     3212.28     3433.07    109.92 o
   4   5  14      274.76      258.29     23.41 o
   5   5  14     1739.48     1860.13    102.04 o
  -5   6  14      543.84      562.12     51.11 o
  -4   6  14        6.90      -15.63     22.06 o
  -3   6  14     1492.17     1445.70     74.06 o
  -2   6  14     5397.11     5258.09    122.95 o
  -1   6  14       71.73       82.24     24.72 o
   0   6  14    20423.70    19020.77    455.99 o
   1   6  14     1250.64     1321.41     41.40 o
   2   6  14     7536.79     6961.46    138.43 o
   3   6  14      520.69      584.57     46.68 o
   4   6  14       12.39       11.06     21.20 o
   5   6  14        3.80       22.39     24.11 o
  -4   7  14     1256.72     1328.97     79.18 o
  -3   7  14    11261.23    10980.70    202.66 o
  -1   7  14     3832.22     3772.74     70.05 o
   0   7  14       41.83       47.24     13.13 o
   1   7  14     6868.57     6567.64     90.86 o
   2   7  14       10.08       10.07     19.27 o
   3   7  14    13714.15    13397.61    216.45 o
   4   7  14      290.04      255.58     22.02 o
   5   7  14     4195.52     3960.70    143.79 o
  -3   8  14     1854.35     1691.45     81.92 o
  -2   8  14     3093.40     3053.13     93.91 o
  -1   8  14     1670.57     1525.47     46.11 o
   0   8  14    10081.57     9339.00    235.65 o
   1   8  14     3076.01     2978.31     85.83 o
   2   8  14     1115.54     1186.97     60.70 o
   3   8  14    10492.69     9580.14    183.53 o
   4   8  14     1619.47     1619.73     82.10 o
  -4   9  14       16.01       15.90     25.17 o
  -3   9  14       58.23       48.23     16.30 o
  -2   9  14     1592.32     1503.42     67.11 o
  -1   9  14       42.26       52.14     10.14 o
   0   9  14      770.81      740.20     52.89 o
   1   9  14        0.72        9.96     11.77 o
   2   9  14        5.03       29.34     15.76 o
   3   9  14      277.20      236.23     21.82 o
   4   9  14     1026.61     1197.29     71.51 o
  -4  10  14      132.79      150.30     18.09 o
  -3  10  14      619.08      645.04     43.64 o
  -2  10  14      254.55      255.45     21.22 o
  -1  10  14       21.95       51.13      9.61 o
   0  10  14     1178.35     1169.98     92.39 o
   1  10  14     1177.09     1151.59     41.32 o
   2  10  14      167.63      161.87     16.24 o
   3  10  14     1874.97     1759.02     84.50 o
   4  10  14        0.86       -7.62     25.90 o
  -4  11  14      800.72      829.75     53.75 o
  -3  11  14      714.23      759.53     59.93 o
  -2  11  14      300.27      275.52     23.28 o
  -1  11  14       44.99       35.70     20.83 o
   0  11  14       33.12       45.10     14.13 o
   1  11  14      240.62      254.91     37.40 o
   2  11  14      387.83      394.22     35.37 o
   3  11  14     1364.30     1379.56     78.16 o
  -3  12  14      476.92      477.04     32.45 o
  -2  12  14     5240.49     5401.31    139.74 o
  -1  12  14      685.40      646.98     50.30 o
   0  12  14    14193.13    14659.58    456.01 o
   1  12  14    10141.02    10271.93    130.23 o
   2  12  14     5029.29     4942.83    134.17 o
   3  12  14     9670.05     9281.23    194.95 o
   4  12  14        1.17        0.00     22.65 o
  -3  13  14     2813.59     3213.04    121.93 o
  -2  13  14      338.07      303.20     24.74 o
  -1  13  14      618.86      591.62     42.97 o
   0  13  14      121.69      144.54     13.98 o
   1  13  14     1910.30     1918.47    124.42 o
   2  13  14     1364.50     1382.85     73.70 o
   3  13  14     4417.60     4497.62    138.46 o
  -3  14  14     1471.41     1457.75     87.60 o
  -2  14  14      215.97      203.98     20.22 o
  -1  14  14     1185.56     1233.11     69.64 o
   0  14  14       98.83       79.82     21.80 o
   1  14  14       39.83       26.44     24.48 o
   2  14  14      603.52      584.08     43.10 o
   3  14  14      844.79      780.94     51.97 o
  -2  15  14        0.89        3.97     25.70 o
  -1  15  14      251.00      237.76     22.48 o
   0  15  14       28.75       19.76     22.19 o
   1  15  14       24.80       23.63     16.37 o
   2  15  14      535.69      636.04     44.67 o
  -2  16  14     4481.75     4657.87    154.25 o
  -1  16  14     4940.40     5096.06    150.10 o
   0  16  14     7043.12     7399.07    292.06 o
   1  16  14      199.64      202.88     16.14 o
   2  16  14     2346.54     2408.16    111.97 o
   0  17  14       25.19        8.85     18.22 o
   1  17  14      421.43      455.23     36.42 o
  -1 -10  15     6649.20     6651.58    140.48 o
   0 -10  15      775.58      733.32     41.14 o
   1 -10  15     7964.94     7744.03    151.62 o
  -2  -9  15       25.17       40.01     28.35 o
  -1  -9  15      525.72      516.17     31.34 o
   0  -9  15        0.19        8.62     21.42 o
   1  -9  15       46.78       52.28     21.26 o
   2  -9  15        4.57      -14.57     36.69 o
  -3  -8  15      588.01      650.44     53.31 o
  -2  -8  15      293.40      314.06     28.38 o
  -1  -8  15     1257.48     1127.85     54.68 o
   0  -8  15       14.09       15.16     22.00 o
   1  -8  15      823.26      776.41     38.49 o
   2  -8  15     1140.46     1199.65     81.78 o
  -3  -7  15      206.68      239.43     27.77 o
  -2  -7  15      299.49      293.26     27.39 o
  -1  -7  15       62.08       56.17     22.16 o
   0  -7  15      169.81      152.71     15.30 o
   1  -7  15       15.79        7.04     19.98 o
   2  -7  15     1272.78     1107.70     82.51 o
   3  -7  15      449.32      503.41     40.81 o
  -3  -6  15        2.51       -9.80     28.61 o
  -2  -6  15     7379.58     7055.94    188.20 o
  -1  -6  15     4540.73     4452.20    126.17 o
   0  -6  15     1349.67     1227.00     54.45 o
   1  -6  15     4752.59     4925.15    181.85 o
   2  -6  15      518.73      481.02     41.49 o
   3  -6  15      245.78      270.83     28.31 o
  -4  -5  15      406.15      413.75     34.30 o
  -3  -5  15        2.52       14.11     21.53 o
  -2  -5  15     1391.45     1341.58     85.52 o
  -1  -5  15      517.21      429.74     58.86 o
   0  -5  15      303.12      297.97     19.06 o
   1  -5  15       63.53       35.01     20.57 o
   2  -5  15      357.06      359.50     28.46 o
   3  -5  15      153.32      126.78     43.81 o
   4  -5  15      399.09      463.55     38.87 o
  -3  -4  15     1393.65     1374.98     90.36 o
  -2  -4  15      273.51      262.62     24.27 o
  -1  -4  15     7443.33     7052.55    123.69 o
   0  -4  15     5183.06     5289.52    289.93 o
   1  -4  15     6112.54     6274.26    457.37 o
   2  -4  15     6740.22     6576.61    168.74 o
   3  -4  15      967.22      970.10     72.03 o
   4  -4  15     1412.35     1375.50     95.91 o
  -4  -3  15      479.78      479.01     41.01 o
  -3  -3  15     1440.48     1433.03     90.20 o
  -1  -3  15      103.38      118.90     17.89 o
   0  -3  15      196.17      225.07     14.09 o
   1  -3  15      382.41      407.36     30.86 o
   2  -3  15      153.61      192.68     19.29 o
   3  -3  15     1086.18     1178.53     80.33 o
   4  -3  15      545.55      544.58     53.24 o
  -4  -2  15     2657.10     2446.36    124.16 o
  -3  -2  15        1.99       12.98     24.84 o
  -2  -2  15     3198.61     3269.21    119.62 o
  -1  -2  15     1607.58     1831.55     78.25 o
   0  -2  15      697.10      681.17     67.69 o
   1  -2  15     2649.06     2912.90    176.00 o
   2  -2  15        8.63      -18.21     29.81 o
   3  -2  15      186.32      199.53     23.73 o
   4  -2  15      171.53      188.70     26.38 o
  -4  -1  15       92.35       55.59     38.83 o
  -3  -1  15       11.40       -4.24     30.80 o
  -2  -1  15      273.23      340.06     28.72 o
  -1  -1  15      168.54      179.19     13.24 o
   0  -1  15      180.93      209.38     24.57 o
   1  -1  15      307.79      275.93     16.57 o
   2  -1  15      208.78      205.48     22.88 o
   3  -1  15       34.37       52.07     16.16 o
   4  -1  15     1974.10     2167.48    116.48 o
  -4   0  15     2907.26     2836.63    128.15 o
  -3   0  15      385.45      374.84     33.84 o
  -2   0  15     2132.01     2167.50     90.65 o
  -1   0  15    18892.30    19154.35    287.56 o
   0   0  15        0.23      -36.94     36.94 o
   1   0  15    18895.27    19821.13    193.18 o
   2   0  15     2158.88     2360.60     95.69 o
   3   0  15      139.40      165.10     22.80 o
   4   0  15     2612.48     3021.11    135.42 o
  -4   1  15     1503.76     1438.36     96.33 o
  -3   1  15      321.51      323.13     26.60 o
  -2   1  15       41.45       50.08     20.80 o
  -1   1  15      989.75     1059.26     96.02 o
   0   1  15       94.04       68.95     18.98 o
   1   1  15      298.44      341.21     26.24 o
   2   1  15      207.30      230.62     21.15 o
   3   1  15      693.93      680.00     50.57 o
   4   1  15      504.11      593.55     51.71 o
  -5   2  15      495.98      537.92     39.55 o
  -4   2  15     3620.91     3942.71    144.57 o
  -3   2  15      309.71      335.38     27.40 o
  -2   2  15     9874.51     9751.29    189.68 o
  -1   2  15      153.39      136.12     11.86 o
   0   2  15     6110.47     6034.52    120.53 o
   1   2  15      126.47      149.41     26.85 o
   2   2  15      798.23      814.72     59.61 o
   3   2  15      653.20      728.86     52.89 o
   4   2  15      120.40      101.19     24.39 o
   5   2  15     1193.15     1303.76     81.91 o
  -5   3  15       20.07       82.60     28.61 o
  -4   3  15        3.30        9.21     28.28 o
  -3   3  15      235.11      233.54     23.61 o
  -2   3  15       11.76        0.00     19.87 o
  -1   3  15      838.64      936.19     39.50 o
   0   3  15      298.16      294.98     17.08 o
   1   3  15      573.24      561.34     28.79 o
   2   3  15      970.69     1011.80     61.27 o
   3   3  15       15.08        0.00     25.04 o
   4   3  15      322.72      327.19     30.31 o
   5   3  15       93.61      117.54     23.19 o
  -4   4  15     2645.40     2676.60    116.84 o
  -3   4  15      190.98      183.57     22.87 o
  -2   4  15     7676.48     7522.01    156.85 o
  -1   4  15    13828.97    13781.69    144.31 o
   0   4  15     1452.68     1503.00     75.24 o
   1   4  15    14380.56    14241.08    333.69 o
   2   4  15      726.81      708.94     48.95 o
   3   4  15      366.23      395.86     36.63 o
   4   4  15     1346.71     1258.34     86.88 o
   5   4  15     1192.96     1269.78     90.70 o
  -4   5  15       40.50       -8.41     36.83 o
  -3   5  15     1781.41     1985.48     87.19 o
  -2   5  15      318.83      338.85     27.87 o
  -1   5  15      958.29      893.37     36.34 o
   0   5  15        1.23       25.06     10.46 o
   1   5  15      290.36      293.44     21.27 o
   2   5  15     1061.98     1030.78     59.76 o
   3   5  15     1516.98     1528.18     77.47 o
   4   5  15      675.83      668.14     50.02 o
   5   5  15     1088.35     1132.29     79.09 o
  -4   6  15     2244.15     2109.69    100.51 o
  -3   6  15     5405.13     5376.67    144.12 o
  -2   6  15     5251.28     4849.31    121.23 o
  -1   6  15     3101.30     2961.72    147.22 o
   0   6  15     6341.61     6116.41     89.07 o
   1   6  15     4138.14     3994.92    177.86 o
   2   6  15      844.93      798.56     50.37 o
   3   6  15     7545.57     7129.17    162.42 o
  -4   7  15       13.07       36.69     21.20 o
  -3   7  15      435.49      394.30     31.26 o
  -2   7  15      163.69      150.68     17.17 o
  -1   7  15      516.82      486.86     23.91 o
   0   7  15      138.35      127.87     10.17 o
   1   7  15      393.48      379.42     20.65 o
   2   7  15       34.35       43.39     20.67 o
   3   7  15      970.42      970.72     59.75 o
   4   7  15      357.85      382.81     34.23 o
  -4   8  15     3392.51     3345.63    128.56 o
  -3   8  15      569.43      477.34     43.56 o
  -2   8  15     7980.01     7863.77    157.28 o
  -1   8  15       26.35       37.15     10.43 o
   0   8  15     5544.28     5290.08     83.90 o
   1   8  15      466.20      474.16     23.48 o
   2   8  15       64.04       59.43     12.85 o
   3   8  15     3209.64     3146.80    107.03 o
   4   8  15     1229.62     1092.27     74.17 o
  -4   9  15        2.41       20.66     22.25 o
  -3   9  15      669.32      687.12     47.10 o
  -2   9  15       15.25       45.97     19.47 o
  -1   9  15      424.58      391.43     21.83 o
   0   9  15       98.87       66.99     18.20 o
   1   9  15      827.29      844.77     62.27 o
   2   9  15       39.93       61.01     12.92 o
   3   9  15      141.91      140.11     18.62 o
   4   9  15      120.48      114.31     18.55 o
  -4  10  15      328.34      294.66     27.06 o
  -3  10  15      129.59      101.99     35.32 o
  -2  10  15     1037.45      978.30     59.98 o
  -1  10  15       16.81       -2.88     13.77 o
   0  10  15     4503.47     4386.33    201.57 o
   1  10  15      103.80       71.37     12.98 o
   2  10  15     2018.59     1933.96     80.73 o
   3  10  15        6.27       37.29     23.25 o
   4  10  15      113.72      113.38     18.09 o
  -4  11  15      470.66      530.64     45.52 o
  -3  11  15       14.63       19.01     24.31 o
  -2  11  15      818.23      919.69     58.17 o
  -1  11  15       26.24       26.51     14.69 o
   0  11  15      118.29      116.50     11.41 o
   1  11  15      165.23      186.14     12.83 o
   2  11  15        1.07       12.39     19.54 o
   3  11  15       60.92       66.91     28.75 o
   4  11  15       49.63       -4.11     31.40 o
  -3  12  15     1558.00     1701.30     89.19 o
  -2  12  15     2196.24     2176.97     94.24 o
  -1  12  15     2536.63     2475.36     93.37 o
   0  12  15       33.42       10.79     40.71 o
   1  12  15     2965.86     2842.80     70.65 o
   2  12  15     1777.08     1771.68     80.52 o
   3  12  15     2236.96     2101.10     94.34 o
   4  12  15     1045.88     1101.49     74.68 o
  -3  13  15     1681.54     2040.83    102.09 o
  -2  13  15      182.66      163.92     20.88 o
  -1  13  15      515.16      511.72     38.97 o
   0  13  15        5.97       22.83     16.69 o
   1  13  15      568.37      558.07     28.28 o
   2  13  15      678.05      689.20     53.28 o
   3  13  15     2238.59     2330.73    103.54 o
  -3  14  15     1810.70     2001.83    106.32 o
  -2  14  15      585.14      611.69     45.08 o
  -1  14  15     1926.81     2049.13     92.64 o
   0  14  15      561.60      540.05     39.27 o
   1  14  15      845.65      872.74     39.88 o
   2  14  15     1513.19     1688.51     86.79 o
   3  14  15       65.50       53.40     35.11 o
  -2  15  15      527.45      517.84     44.20 o
   0  15  15       12.97       14.55     17.84 o
   2  15  15      298.35      328.31     28.05 o
  -1  16  15     2152.48     2402.13    105.95 o
   0  16  15      706.51      766.54     37.71 o
   1  16  15     1331.97     1327.37     76.21 o
   2  16  15       11.30      -12.65     26.30 o
   0  17  15      135.12      168.53     21.50 o
   0 -10  16     2091.76     2029.46    108.31 o
  -1  -9  16      101.01       73.13     25.50 o
   0  -9  16      228.20      225.62     20.48 o
   1  -9  16      312.82      319.10     20.99 o
  -2  -8  16      419.70      402.51     36.16 o
  -1  -8  16    13224.41    12903.97    745.08 o
   0  -8  16      816.46      796.44     40.50 o
   1  -8  16     4547.97     4406.87    111.41 o
   2  -8  16      112.71      105.56     19.81 o
  -3  -7  16     2505.81     2451.31    125.41 o
  -2  -7  16        3.43       38.02     26.82 o
  -1  -7  16      383.53      418.26     23.48 o
   0  -7  16       72.89       66.83     17.86 o
   1  -7  16      175.50      164.63     21.34 o
   2  -7  16      473.80      517.83     44.60 o
   3  -7  16     2338.48     2567.27    125.72 o
  -3  -6  16     4695.46     4827.08    167.17 o
  -2  -6  16      579.78      594.60     42.69 o
  -1  -6  16     2676.42     2707.98     95.15 o
   0  -6  16     1582.17     1400.23     70.72 o
   1  -6  16        2.74       19.11     18.22 o
   2  -6  16      123.78      165.67     20.21 o
   3  -6  16      357.66      349.41     29.91 o
  -3  -5  16      453.68      458.60     35.70 o
  -2  -5  16       19.93       25.37     27.36 o
  -1  -5  16       18.22       38.56     19.11 o
   0  -5  16      858.10      818.52     37.66 o
   1  -5  16      196.44      217.57     26.42 o
   2  -5  16     3042.59     2776.32    117.47 o
   3  -5  16      650.53      659.80     52.07 o
  -4  -4  16      935.63      929.81     69.53 o
  -3  -4  16     5303.86     5541.17    173.25 o
  -2  -4  16      119.21      132.47     18.82 o
  -1  -4  16     2378.49     2463.61     73.30 o
   0  -4  16     4027.15     4053.57     93.19 o
   1  -4  16        1.43       -6.03     20.93 o
   2  -4  16       36.31      -30.67     30.67 o
   3  -4  16      181.88      210.72     26.71 o
   4  -4  16     2599.42     2685.02    130.60 o
  -4  -3  16      996.81     1063.70     83.99 o
  -3  -3  16     1792.50     1967.58    102.53 o
  -2  -3  16      971.40      930.17     68.34 o
  -1  -3  16      198.84      182.07     17.07 o
   0  -3  16       72.54       88.21     26.73 o
   1  -3  16      251.36      247.36     16.65 o
   2  -3  16     1758.21     1891.42     91.70 o
   3  -3  16     1098.59     1313.52     88.38 o
   4  -3  16     2898.34     3287.15    142.57 o
  -4  -2  16     1210.98     1160.01     89.86 o
  -3  -2  16      865.36      758.92     57.98 o
  -2  -2  16      196.85      207.77     20.62 o
  -1  -2  16     5742.79     5853.12    173.76 o
   0  -2  16        1.29       57.46     11.99 o
   1  -2  16    21687.58    21767.80    215.31 o
   2  -2  16       26.54       11.53     25.77 o
   3  -2  16     6417.06     6838.49    192.03 o
   4  -2  16      287.90      283.67     31.36 o
  -4  -1  16      261.76      268.47     29.04 o
  -3  -1  16     2074.12     2112.14    109.25 o
  -2  -1  16      221.27      189.64     21.88 o
  -1  -1  16      614.07      632.95     31.50 o
   0  -1  16      662.38      661.09     33.40 o
   1  -1  16      449.72      414.94     23.82 o
   2  -1  16      647.09      645.69     47.31 o
   3  -1  16     1701.41     1807.04     96.65 o
   4  -1  16       25.85        0.00     41.73 o
  -4   0  16      482.20      522.90     49.91 o
  -3   0  16     2465.49     2551.83    112.62 o
  -2   0  16      732.66      757.79     57.97 o
  -1   0  16      643.97      551.20     53.34 o
   0   0  16     1330.67     1422.63     53.46 o
   1   0  16      813.22      715.51     63.61 o
   2   0  16      466.15      458.44     40.50 o
   3   0  16     2272.13     2505.39    115.13 o
   4   0  16      648.71      607.35     47.42 o
  -4   1  16      324.66      275.44     30.11 o
  -3   1  16     2764.69     2925.14    119.64 o
  -2   1  16       91.88       74.15     30.61 o
  -1   1  16       48.08       57.64     13.91 o
   0   1  16       40.44       -4.31     32.10 o
   1   1  16      966.70      972.91     45.63 o
   2   1  16        0.28      -10.80     24.24 o
   3   1  16     3582.30     3949.38    142.86 o
   4   1  16       65.43       47.50     32.93 o
  -4   2  16     1245.33     1422.77     94.75 o
  -3   2  16       39.92       16.76     31.93 o
  -2   2  16     1000.34     1136.44     66.72 o
  -1   2  16     8710.01     9001.42    243.13 o
   0   2  16    13947.21    14125.88    376.91 o
   1   2  16    23718.92    25157.35    219.10 o
   2   2  16     4880.29     5115.60    142.23 o
   3   2  16     5435.51     6026.08    172.38 o
   4   2  16       15.28       41.13     36.36 o
  -4   3  16       40.90       38.62     34.12 o
  -3   3  16     1668.91     1790.31     93.20 o
  -2   3  16       73.29       88.12     15.37 o
  -1   3  16      143.67      182.94     19.29 o
   0   3  16       35.40       53.95     27.39 o
   1   3  16      609.02      637.53     31.93 o
   2   3  16     1730.85     1853.87     85.44 o
   3   3  16     3446.76     3968.69    134.66 o
   4   3  16     1994.71     2050.89    113.16 o
  -4   4  16      157.73      135.40     23.99 o
  -3   4  16      740.12      809.04     62.48 o
  -2   4  16      262.50      262.19     22.88 o
  -1   4  16      240.65      224.14     15.75 o
   0   4  16     3151.28     3123.99     69.18 o
   1   4  16     3440.11     3523.42     75.78 o
   2   4  16      291.74      331.22     25.08 o
   3   4  16     6292.25     6598.83    168.10 o
   4   4  16      384.56      383.52     29.19 o
  -4   5  16     3810.55     3773.67    139.51 o
  -3   5  16     3004.05     3268.57    118.97 o
  -2   5  16     3037.81     2995.09    101.09 o
  -1   5  16      325.98      362.37     20.41 o
   0   5  16        0.96       -2.78     14.29 o
   1   5  16     1675.27     1813.20     51.94 o
   2   5  16     4740.47     4481.96    123.05 o
   3   5  16     2060.94     2266.16     99.73 o
   4   5  16     4878.71     4873.47    159.15 o
  -4   6  16        2.64       26.03     21.26 o
  -3   6  16    11472.02    11528.82    224.06 o
  -2   6  16       43.97       72.01     14.57 o
  -1   6  16    11344.57    11408.25    351.71 o
   0   6  16      712.81      743.42     33.47 o
   1   6  16     1244.35     1198.24     43.03 o
   2   6  16     1538.57     1402.76     71.05 o
   3   6  16       25.35       45.31     25.83 o
   4   6  16      803.22      778.70     53.83 o
  -4   7  16      447.87      403.11     28.86 o
  -3   7  16     2584.34     2744.12    111.06 o
  -2   7  16       53.78       64.79     23.59 o
  -1   7  16      932.20      906.51     38.64 o
   0   7  16      222.51      221.63     17.61 o
   1   7  16     4416.30     4175.62     78.43 o
   2   7  16      579.69      524.75     37.20 o
   3   7  16     3276.82     3151.57    111.90 o
   4   7  16     1186.99     1063.36     73.49 o
  -4   8  16      233.81      229.85     24.66 o
  -3   8  16      666.27      719.21     55.67 o
  -2   8  16      292.32      298.88     25.87 o
  -1   8  16     4105.05     3951.64     77.81 o
   0   8  16     1251.76     1131.83     42.34 o
   1   8  16    19213.78    18077.47    167.19 o
   2   8  16      446.81      456.12     36.38 o
   3   8  16     8877.55     8454.67    182.45 o
   4   8  16       12.76       35.97     22.98 o
  -4   9  16      350.73      341.78     26.99 o
  -3   9  16      252.95      265.23     24.00 o
  -1   9  16       77.21       82.00      9.40 o
   0   9  16      158.04      154.32     27.11 o
   1   9  16      100.62       89.14     10.54 o
   2   9  16       90.10       74.54     30.28 o
   3   9  16      496.77      505.03     39.36 o
   4   9  16      653.10      667.82     48.15 o
  -4  10  16      246.18      192.46     24.07 o
  -3  10  16      359.09      322.06     27.00 o
  -2  10  16      305.01      274.80     20.50 o
  -1  10  16        0.11      -16.26     16.26 o
   0  10  16       40.40       38.61     16.97 o
   1  10  16     3713.08     3536.63     75.47 o
   2  10  16      346.13      342.59     27.53 o
   3  10  16     5825.21     5665.38    152.47 o
   4  10  16      727.55      806.68     54.60 o
  -3  11  16     5286.58     5404.76    155.72 o
  -2  11  16     1072.10      941.85     63.50 o
  -1  11  16      329.56      342.90     17.98 o
   0  11  16       12.82       25.63     10.86 o
   1  11  16     1707.19     1572.38     60.61 o
   2  11  16     1098.83      997.34     61.04 o
   3  11  16     3807.29     3786.78    125.33 o
   4  11  16     3161.32     2713.60    117.08 o
  -3  12  16     2255.11     2188.28    108.16 o
  -2  12  16      279.16      325.67     25.46 o
  -1  12  16       21.65       25.90     24.18 o
   0  12  16     1961.35     2048.04     61.78 o
   1  12  16     2648.25     2638.08     77.11 o
   2  12  16      369.54      399.31     32.57 o
   3  12  16     2679.75     2641.90    107.82 o
  -3  13  16       18.17       17.29     22.92 o
  -2  13  16       58.77       74.33     16.36 o
  -1  13  16       97.64       66.46     17.03 o
   0  13  16       89.14       63.57     21.44 o
   1  13  16      254.20      246.12     15.26 o
   2  13  16      554.41      583.18     42.22 o
   3  13  16      306.55      374.35     28.05 o
  -2  14  16     2539.12     2553.42    108.89 o
  -1  14  16        7.44      -24.90     24.90 o
   0  14  16     4224.44     4466.00     96.21 o
   1  14  16      302.09      299.57     17.60 o
   2  14  16      754.13      783.07     50.83 o
   3  14  16       80.74       98.65     16.76 o
  -2  15  16     1653.39     1832.32     95.14 o
  -1  15  16       13.76       30.67     28.61 o
   0  15  16       16.52       -6.92     21.55 o
   1  15  16        9.97        7.62     28.41 o
   2  15  16     2159.13     2388.44    109.03 o
  -1  16  16      559.50      563.57     45.60 o
   0  16  16      577.76      556.45     34.17 o
   1  16  16      422.84      459.76     26.31 o
  -1  -9  17       13.04       30.77     24.84 o
   0  -9  17       13.14       -5.37     28.75 o
   1  -9  17     1007.21     1070.33    116.96 o
  -2  -8  17      316.39      250.21     28.18 o
  -1  -8  17        5.29       19.61     31.00 o
   0  -8  17     1001.13      915.04     53.47 o
   1  -8  17      309.49      332.08     36.08 o
   2  -8  17     1543.51     1553.14     94.02 o
  -2  -7  17       47.43       10.07     37.56 o
  -1  -7  17      269.43      289.36     19.49 o
   0  -7  17       10.07       -2.36     19.55 o
   1  -7  17      341.84      337.50     20.92 o
   2  -7  17       29.05       48.88     30.87 o
  -3  -6  17       22.81       10.60     35.30 o
  -2  -6  17       42.88       47.56     27.76 o
  -1  -6  17       60.68       65.08     21.19 o
   0  -6  17      511.01      506.75     30.64 o
   1  -6  17        6.08       22.49     17.94 o
   2  -6  17      930.39      827.53     58.84 o
   3  -6  17        4.06      -33.85     33.85 o
  -3  -5  17      159.72      152.70     25.25 o
  -2  -5  17     1348.42     1220.67     85.74 o
  -1  -5  17       41.94       27.50     22.15 o
   0  -5  17       28.71       46.63     17.83 o
   1  -5  17      721.31      789.44     46.05 o
   2  -5  17      812.91      790.33     56.76 o
   3  -5  17      358.28      440.75     41.72 o
  -3  -4  17        5.91      -19.74     34.84 o
  -2  -4  17      369.88      360.77     28.93 o
  -1  -4  17     1679.15     1607.66    110.68 o
   0  -4  17      286.70      260.70     18.58 o
   1  -4  17     2540.96     2647.03     87.86 o
   2  -4  17       28.85       55.97     30.14 o
  -4  -3  17      259.40      233.97     27.38 o
  -3  -3  17     1197.20     1128.45     84.94 o
  -2  -3  17      657.84      686.39     51.95 o
  -1  -3  17       44.69       48.03     23.39 o
   0  -3  17      345.41      353.17     19.46 o
   1  -3  17     1246.25     1257.01     54.96 o
   2  -3  17       24.54       20.87     26.63 o
   3  -3  17     2460.85     2648.88    124.21 o
   4  -3  17      324.87      307.84     31.57 o
  -4  -2  17      577.41      555.45     40.49 o
  -3  -2  17      613.34      652.68     54.32 o
  -2  -2  17      195.17      230.77     22.08 o
  -1  -2  17     1341.88     1356.27     55.25 o
   0  -2  17      563.11      520.61     31.16 o
   1  -2  17      203.94      178.52     35.87 o
   2  -2  17     2441.57     2634.18    107.93 o
   3  -2  17      235.51      322.42     29.24 o
   4  -2  17      237.16      229.65     28.37 o
  -4  -1  17      191.63      222.45     29.16 o
  -3  -1  17     1252.72     1304.20     84.25 o
  -2  -1  17        3.58       -7.75     29.47 o
  -1  -1  17      161.99      177.15     16.20 o
   0  -1  17       15.82       -1.74     18.12 o
   1  -1  17       20.74       21.65     22.42 o
   2  -1  17      120.74      146.66     21.14 o
   3  -1  17      456.15      526.49     36.04 o
   4  -1  17       41.16       44.45     41.60 o
  -4   0  17     1003.21      958.47     68.70 o
  -3   0  17     7892.95     7811.72    203.03 o
  -2   0  17     2257.52     2517.47    103.61 o
  -1   0  17    11007.13    10704.11    148.37 o
   0   0  17        2.28      -25.83     25.83 o
   1   0  17    10482.52    10764.83    148.19 o
   2   0  17     2033.88     2086.95     97.14 o
   3   0  17     6920.22     7226.40    194.82 o
   4   0  17      793.34      754.85     62.20 o
  -4   1  17      400.09      379.34     33.90 o
  -3   1  17       75.65       94.41     35.65 o
  -2   1  17       88.01      118.54     18.16 o
  -1   1  17      312.46      288.43     17.33 o
   0   1  17       40.73       44.39     20.15 o
   1   1  17        0.77        7.76     15.73 o
   2   1  17       55.83       69.43     16.10 o
   3   1  17       53.65       91.16     39.29 o
   4   1  17      153.51      184.24     22.14 o
  -4   2  17      371.96      387.20     33.63 o
  -3   2  17      292.25      337.91     28.12 o
  -2   2  17        1.15      -17.95     23.64 o
  -1   2  17     2945.84     3067.47     86.76 o
   0   2  17      641.80      687.41     44.24 o
   1   2  17     1767.53     1876.60    102.76 o
   2   2  17     2684.78     3095.83    113.27 o
   3   2  17        8.51       31.26     36.50 o
   4   2  17     2061.65     2087.12    115.17 o
  -4   3  17      416.66      420.64     36.16 o
  -3   3  17      232.86      223.84     24.67 o
  -2   3  17      213.62      237.90     25.66 o
  -1   3  17        1.59        4.41     15.63 o
   0   3  17      111.58      122.57     31.51 o
   1   3  17      249.56      257.44     14.88 o
   2   3  17        0.03       17.82     22.85 o
   3   3  17     1144.26     1207.95     79.90 o
   4   3  17      331.97      366.91     32.83 o
  -4   4  17       32.29       14.57     32.52 o
  -3   4  17      198.45      215.19     22.41 o
  -2   4  17     1309.72     1280.19     71.41 o
  -1   4  17     1383.92     1357.69     50.63 o
   0   4  17     6399.22     6567.12    235.22 o
   1   4  17     2099.68     2075.91     90.80 o
   2   4  17     5064.28     5354.22    145.09 o
   3   4  17      673.63      660.30     50.30 o
   4   4  17      877.66      768.01     60.03 o
  -4   5  17      254.37      282.32     27.18 o
  -3   5  17     2628.61     2691.71    114.36 o
  -2   5  17      561.16      553.64     39.39 o
  -1   5  17     2654.74     2593.96    154.91 o
   0   5  17      132.44      147.83     11.42 o
   1   5  17      968.25      969.23     41.84 o
   2   5  17      140.66      182.73     18.56 o
   3   5  17     1463.49     1379.91     82.42 o
   4   5  17       13.02      -13.91     32.99 o
  -4   6  17     1155.50     1149.10     81.72 o
  -3   6  17     5907.81     6080.78    166.28 o
  -2   6  17     5618.09     5553.23    141.65 o
  -1   6  17     7853.39     7991.40    315.66 o
   0   6  17     3518.73     3244.50     85.41 o
   1   6  17     5114.71     4913.38     92.21 o
   2   6  17      310.02      254.87     20.83 o
   3   6  17     2171.96     2050.15     96.13 o
   4   6  17        2.82        4.37     21.99 o
  -4   7  17       84.63      103.76     34.65 o
  -3   7  17      259.07      260.66     24.53 o
  -2   7  17      181.28      160.76     18.43 o
  -1   7  17      676.13      680.22     36.37 o
   0   7  17       75.84       59.36     12.05 o
   1   7  17       30.97       12.60     16.13 o
   2   7  17      283.10      275.85     22.42 o
   3   7  17       20.51        0.00     26.69 o
   4   7  17        0.85       17.09     22.59 o
  -4   8  17      403.59      359.50     28.66 o
  -3   8  17     2862.66     2865.12    113.09 o
  -2   8  17        2.66      -12.65     20.93 o
  -1   8  17     3254.42     3224.21     93.29 o
   0   8  17     3720.14     3362.38    106.32 o
   1   8  17     1830.86     1910.48     55.82 o
   2   8  17     5186.84     4993.56    131.00 o
   3   8  17      284.92      272.03     23.54 o
   4   8  17      954.55      870.64     68.15 o
  -4   9  17      127.49      149.23     21.67 o
  -3   9  17     1026.00     1044.10     74.51 o
  -2   9  17       12.77       54.71     19.08 o
  -1   9  17      422.37      414.74     22.83 o
   0   9  17       38.26       47.95     16.17 o
   1   9  17        0.93       16.20     14.07 o
   2   9  17       15.54       41.07     19.21 o
   3   9  17     1964.79     1986.50     92.53 o
   4   9  17       89.20      116.74     22.26 o
  -4  10  17     1647.72     1717.69     95.92 o
  -3  10  17     2070.31     2181.09     99.96 o
  -2  10  17     2612.98     2417.10     96.72 o
  -1  10  17     5329.11     5328.75     96.05 o
   0  10  17     1602.04     1543.55     74.98 o
   1  10  17     5651.14     5668.38     98.29 o
   2  10  17        3.61      -29.01     29.01 o
   3  10  17     1988.39     1880.99     92.45 o
   4  10  17      478.14      481.69     40.15 o
  -3  11  17      114.76      132.99     20.14 o
  -2  11  17       32.54       27.49     22.85 o
  -1  11  17       19.89       25.81     10.14 o
   0  11  17        0.13        8.54     14.07 o
   1  11  17       93.50       65.89     22.00 o
   2  11  17      243.14      285.64     26.85 o
   3  11  17       79.45       57.18     28.75 o
  -3  12  17     2399.14     2566.37    113.49 o
  -2  12  17      283.36      325.07     26.86 o
  -1  12  17    14802.95    15021.69    244.14 o
   0  12  17        4.68        5.29     14.25 o
   1  12  17    12421.20    12736.45    414.79 o
   2  12  17     1299.96     1305.10     74.47 o
   3  12  17      906.15      858.98     66.08 o
  -3  13  17      215.93      198.60     25.39 o
  -2  13  17       95.98      102.63     18.22 o
  -1  13  17        8.92       -3.58     26.03 o
   0  13  17        4.48       12.59     12.69 o
   1  13  17        9.27        0.18     16.15 o
   2  13  17       44.48       48.42     26.10 o
   3  13  17        5.93       12.45     21.53 o
  -2  14  17     1792.57     1754.88     95.20 o
  -1  14  17      158.12      177.36     21.14 o
   0  14  17        3.70        6.88     17.33 o
   1  14  17      624.25      644.75     55.19 o
   2  14  17      136.87       94.57     33.47 o
  -2  15  17      514.39      570.95     42.94 o
  -1  15  17      286.20      292.43     26.79 o
   0  15  17      184.05      206.61     15.33 o
   1  15  17      197.79      199.57     15.71 o
   2  15  17       55.66       29.28     37.16 o
  -1  16  17     6772.27     7164.98    185.53 o
   0  16  17      345.22      357.25     20.68 o
   1  16  17     4741.63     4857.36    112.21 o
  -1  -8  18     1753.83     1662.94     75.38 o
   0  -8  18       12.98      -15.37     31.99 o
   1  -8  18     4209.41     4235.75    179.86 o
  -2  -7  18       47.82       -5.23     35.97 o
  -1  -7  18        8.90       20.34     24.94 o
   0  -7  18       34.33       36.83     21.31 o
   1  -7  18      465.05      441.93     26.36 o
   2  -7  18      239.22      217.38     27.05 o
  -2  -6  18     2546.22     2778.74    123.13 o
  -1  -6  18       81.47       51.91     25.62 o
   0  -6  18     8573.71     8626.16    151.47 o
   1  -6  18     2388.95     2427.53    186.75 o
   2  -6  18     3626.81     3815.51    148.39 o
  -3  -5  18       81.81       90.04     36.37 o
  -2  -5  18      151.35      114.52     21.87 o
  -1  -5  18      160.34      134.78     28.37 o
   0  -5  18      194.68      143.01     16.57 o
   1  -5  18        0.19        6.92     18.85 o
   2  -5  18      528.31      508.93     37.70 o
   3  -5  18       41.50        5.50     36.30 o
  -3  -4  18     1710.80     1626.29    101.57 o
  -2  -4  18     7699.07     7143.07    192.99 o
  -1  -4  18     6403.15     6376.92    127.24 o
   0  -4  18    11736.45    11704.02    168.98 o
   1  -4  18    10232.59    10337.19    201.73 o
   2  -4  18     8917.64     8758.18    213.24 o
   3  -4  18     4379.15     4520.92    168.03 o
  -3  -3  18     1839.02     1958.49    104.78 o
  -2  -3  18      661.37      730.70     50.95 o
  -1  -3  18      118.30      169.81     14.48 o
   0  -3  18        9.85      -24.57     33.38 o
   1  -3  18      284.45      303.49     18.12 o
   2  -3  18      406.99      525.38     44.06 o
   3  -3  18      721.77      722.96     52.21 o
  -4  -2  18      546.90      531.39     48.45 o
  -3  -2  18     5673.49     5778.53    179.10 o
  -2  -2  18     1363.27     1376.83     83.17 o
  -1  -2  18     4237.43     4161.40     97.05 o
   0  -2  18     9943.47    10176.79    238.26 o
   1  -2  18       16.68       19.44     21.94 o
   2  -2  18     2362.26     2311.15    109.52 o
   3  -2  18     1279.59     1303.19     93.03 o
  -4  -1  18     2752.76     2796.05    135.92 o
  -3  -1  18       17.86       50.41     17.42 o
  -2  -1  18     1340.50     1230.40     78.78 o
  -1  -1  18        0.10        8.85     19.27 o
   0  -1  18      431.82      425.62     22.96 o
   1  -1  18       38.58       44.51     15.13 o
   2  -1  18     2342.66     2016.35    105.79 o
   3  -1  18      997.80     1022.05     75.76 o
   4  -1  18     1926.52     2070.79    124.93 o
  -3   0  18     1288.18     1474.22     88.99 o
  -2   0  18      721.23      905.20     66.66 o
  -1   0  18      528.24      575.20     33.29 o
   0   0  18     2693.38     2950.58     79.00 o
   1   0  18      552.94      485.31     38.62 o
   2   0  18      664.55      848.94     52.82 o
   3   0  18     1171.75     1334.80     87.88 o
   4   0  18       28.28       17.09     32.59 o
  -4   1  18      691.28      758.29     52.67 o
  -3   1  18       75.46       55.98     37.96 o
  -2   1  18     1439.87     1478.66     82.44 o
  -1   1  18        5.66       36.90     18.58 o
   0   1  18      310.98      351.05     19.34 o
   1   1  18      140.32      146.58     24.49 o
   2   1  18     1614.79     1764.95     87.38 o
   3   1  18      511.71      606.94     50.78 o
   4   1  18     2470.45     2681.28    126.63 o
  -4   2  18      395.39      380.12     34.30 o
  -3   2  18     8414.51     8550.39    212.76 o
  -2   2  18       17.70       15.23     25.83 o
  -1   2  18    22310.27    22482.62    293.90 o
   0   2  18       12.11       93.32     14.72 o
   1   2  18     5559.84     5718.13    107.41 o
   2   2  18       99.16       85.68     36.58 o
   3   2  18     1149.68     1269.19     85.22 o
   4   2  18      492.27      534.04     40.22 o
  -4   3  18     1329.13     1575.64     96.09 o
  -3   3  18        0.22        4.50     27.35 o
  -2   3  18      940.65      870.76     67.14 o
  -1   3  18        0.31       12.26     19.11 o
   0   3  18      162.31      146.61     25.69 o
   1   3  18      112.55      125.98     12.76 o
   2   3  18      651.91      787.93     58.41 o
   3   3  18      609.51      637.66     51.94 o
   4   3  18     1324.91     1338.85     92.70 o
  -4   4  18      669.41      628.94     48.08 o
  -3   4  18     3923.76     4110.31    145.25 o
  -2   4  18       70.56       43.40     31.94 o
  -1   4  18       26.70       57.44     16.98 o
   0   4  18       33.59      -15.87     18.44 o
   1   4  18     6060.27     5802.34    207.08 o
   2   4  18      109.97      127.50     18.22 o
   3   4  18     2773.86     2976.28    125.28 o
   4   4  18       52.55       20.54     32.59 o
  -4   5  18     3127.81     3472.07    137.91 o
  -3   5  18     1435.24     1500.38     90.99 o
  -2   5  18     1234.96     1174.07     73.50 o
  -1   5  18      197.76      194.53     14.63 o
   0   5  18        0.27       20.65     15.38 o
   1   5  18      617.36      612.15     32.01 o
   2   5  18     2289.58     2333.91     93.85 o
   3   5  18     1650.67     1825.81     95.89 o
   4   5  18     3864.25     3933.80    149.43 o
  -4   6  18     2322.49     2090.17    108.37 o
  -3   6  18     5907.00     6292.86    176.03 o
  -2   6  18     1281.05     1145.14     69.25 o
  -1   6  18    13680.84    13813.86    476.31 o
   0   6  18       48.78       57.61     24.71 o
   1   6  18     2102.94     2087.48     70.65 o
   2   6  18     2661.05     2486.78     98.84 o
   3   6  18     1822.10     1782.45     90.68 o
   4   6  18     5651.63     5763.38    177.04 o
  -4   7  18      559.83      550.57     36.64 o
  -3   7  18        4.22       28.61     30.27 o
  -2   7  18      469.13      482.20     36.91 o
  -1   7  18       90.97       58.54     21.97 o
   0   7  18       26.25       12.15     17.03 o
   1   7  18      837.49      731.49     64.76 o
   2   7  18      497.10      406.59     33.46 o
   3   7  18      448.17      397.26     33.91 o
   4   7  18     3066.79     2825.65    125.13 o
  -4   8  18      709.09      636.30     54.40 o
  -3   8  18     3508.25     3620.54    132.73 o
  -2   8  18      747.09      723.29     46.99 o
  -1   8  18     1094.53     1041.34     71.66 o
   0   8  18     7336.70     7049.00    249.40 o
   1   8  18     1335.98     1251.72     49.45 o
   2   8  18     1449.43     1460.54     76.83 o
   3   8  18     3528.14     3335.57    120.12 o
   4   8  18      506.29      409.35     30.86 o
  -4   9  18     6290.81     5740.78    178.25 o
  -3   9  18       32.94       28.75     30.40 o
  -2   9  18     2902.38     2898.42    108.33 o
  -1   9  18        3.37       -3.14     20.73 o
   0   9  18       58.10       43.33     34.55 o
   1   9  18        0.01        9.13     16.89 o
   2   9  18     3117.54     3313.43    113.16 o
   3   9  18       69.45       81.95     17.03 o
   4   9  18     4529.87     4721.65    157.08 o
  -3  10  18      887.87      892.54     70.73 o
  -2  10  18     2605.84     2468.69    100.38 o
  -1  10  18       32.47       55.20     16.39 o
   0  10  18     9376.01     9361.35    338.99 o
   1  10  18     1529.34     1516.40     53.40 o
   2  10  18     3019.19     2964.36    108.63 o
   3  10  18      888.35      818.26     52.79 o
   4  10  18      158.62      150.37     22.47 o
  -3  11  18     1060.37     1065.05     76.30 o
  -2  11  18        1.54       18.08     24.77 o
  -1  11  18       78.01       84.41     15.17 o
   0  11  18      486.48      469.35     24.76 o
   1  11  18     2223.63     2110.68    175.79 o
   2  11  18      252.34      306.80     26.72 o
   3  11  18     5021.51     4973.66    150.62 o
  -3  12  18     4606.96     4865.40    158.83 o
  -2  12  18      643.72      699.94     48.28 o
  -1  12  18     3413.89     3543.48    121.10 o
   0  12  18     1398.15     1464.74    113.08 o
   1  12  18      145.29      143.21     13.00 o
   2  12  18       45.90       -3.71     29.81 o
   3  12  18     2503.57     2421.35    104.97 o
  -2  13  18        9.68        7.88     24.31 o
  -1  13  18      165.85      125.73     20.81 o
   0  13  18        0.05       23.51     14.19 o
   1  13  18        1.98       21.57     14.80 o
   2  13  18      275.14      266.43     23.14 o
   3  13  18      196.55      220.79     23.20 o
  -2  14  18     1029.34      994.67     73.62 o
  -1  14  18     1658.81     1665.40     88.63 o
   0  14  18     2530.70     2675.72    156.14 o
   1  14  18      434.91      418.35     74.35 o
   2  14  18      500.32      594.18     43.93 o
  -1  15  18       85.34       32.73     30.61 o
   0  15  18       31.36       27.16     20.71 o
   1  15  18      178.59      194.68     15.51 o
   2  15  18     4499.59     4579.43    150.50 o
   0  16  18     2450.36     2527.31     81.23 o
   1  16  18     2133.33     2119.03     75.82 o
  -1  -7  19       49.55       45.46     23.55 o
   0  -7  19      160.22      142.13     21.20 o
   1  -7  19       28.66       23.44     22.88 o
  -2  -6  19      880.56      799.76     61.61 o
  -1  -6  19     3167.25     2976.24    132.03 o
   0  -6  19       29.47       33.30     25.33 o
   1  -6  19     3702.57     3710.01    103.29 o
   2  -6  19      950.11      886.66     70.14 o
  -2  -5  19     1264.96     1221.37     86.81 o
  -1  -5  19      130.58      102.11     27.57 o
   0  -5  19       14.03       28.42     28.42 o
   1  -5  19       52.84       46.64     17.85 o
   2  -5  19     2821.70     2979.14    129.49 o
  -3  -4  19      361.79      328.45     30.38 o
  -2  -4  19      996.78      857.64     62.12 o
  -1  -4  19     2299.51     2173.68     74.92 o
   0  -4  19       57.96       50.36     18.48 o
   1  -4  19     1133.28     1084.14     56.72 o
   2  -4  19      503.39      494.01     41.35 o
   3  -4  19        0.19        5.50     33.71 o
  -3  -3  19      932.56      867.53     61.36 o
  -2  -3  19     1464.44     1547.62     92.71 o
  -1  -3  19      184.64      176.54     15.89 o
   0  -3  19        5.27       -2.90     18.44 o
   1  -3  19      272.31      265.08     18.12 o
   2  -3  19     1247.11     1161.88     82.97 o
   3  -3  19      688.46      776.47     59.24 o
  -3  -2  19      535.17      543.24     38.63 o
  -2  -2  19    10177.90     9878.58    226.14 o
  -1  -2  19     3986.40     4190.73    100.01 o
   0  -2  19    10622.19    10018.18    156.67 o
   1  -2  19     4629.67     4453.40    103.61 o
   2  -2  19     1016.58      969.40     61.61 o
   3  -2  19     1007.38     1038.64     72.89 o
  -3  -1  19      706.46      619.12     53.48 o
  -2  -1  19     1343.66     1223.07     80.69 o
  -1  -1  19       32.29       51.28     16.63 o
   0  -1  19        4.32       -6.72     20.40 o
   1  -1  19      283.54      280.49     21.62 o
   2  -1  19     1401.39     1357.55     80.65 o
   3  -1  19      210.31      142.26     55.15 o
  -4   0  19     1133.95     1177.40     87.95 o
  -3   0  19      184.64      199.38     24.46 o
  -2   0  19      665.30      594.80     43.71 o
  -1   0  19      179.07      165.68     17.29 o
   0   0  19        2.77      -66.76     66.76 o
   1   0  19      160.53      200.56     21.44 o
   2   0  19      554.64      587.26     47.94 o
   3   0  19      278.53      283.15     28.91 o
   4   0  19      849.52      844.55     67.65 o
  -4   1  19      476.97      502.33     40.81 o
  -3   1  19       81.30      130.85     21.53 o
  -2   1  19      165.33      207.86     20.61 o
  -1   1  19      130.82      151.01     22.33 o
   0   1  19       25.38      -20.51     36.47 o
   1   1  19      935.20      912.73     48.48 o
   2   1  19      388.37      412.72     34.64 o
   3   1  19     1924.59     1985.46    112.33 o
   4   1  19      908.29     1171.95     90.13 o
  -4   2  19      378.17      483.83     40.20 o
  -3   2  19      503.73      622.42     43.74 o
  -2   2  19     3096.79     3040.61    119.48 o
  -1   2  19      134.95      167.75     51.23 o
   0   2  19      611.59      686.12     33.33 o
   1   2  19     1198.71     1319.49     56.54 o
   2   2  19      356.23      320.84     26.67 o
   3   2  19      405.68      430.01     34.44 o
   4   2  19      988.75     1157.60     91.50 o
  -4   3  19      787.77      649.66     56.61 o
  -3   3  19     1791.69     1981.99    104.93 o
  -2   3  19        4.41      -11.79     29.67 o
  -1   3  19      303.47      321.61     19.76 o
   0   3  19       25.67        9.94     17.92 o
   1   3  19      551.08      579.01     43.34 o
   2   3  19      180.10      208.81     23.27 o
   3   3  19     2116.04     2032.38    108.96 o
   4   3  19      257.62      218.13     29.24 o
  -4   4  19     1519.37     1476.50     98.29 o
  -3   4  19     1211.28     1161.83     77.90 o
  -2   4  19     6947.75     6741.42    172.93 o
  -1   4  19     6745.66     7120.42    120.36 o
   0   4  19     5364.63     5504.33    103.54 o
   1   4  19     7369.22     7343.96    123.68 o
   2   4  19      165.21      187.45     19.42 o
   3   4  19     1242.60     1227.62     86.77 o
   4   4  19       88.66       70.43     40.22 o
  -4   5  19       25.01       24.24     18.61 o
  -3   5  19      536.98      498.71     40.96 o
  -2   5  19       28.44       33.78     25.11 o
  -1   5  19     1035.62     1010.74     45.85 o
   0   5  19      145.45      157.96     12.21 o
   1   5  19      560.14      563.84     29.07 o
   2   5  19      735.79      621.13     47.86 o
   3   5  19      273.81      271.95     25.93 o
   4   5  19       90.34      113.30     21.86 o
  -4   6  19     1056.80     1150.17     86.07 o
  -3   6  19      375.48      420.53     36.89 o
  -2   6  19      260.64      235.81     22.41 o
  -1   6  19       37.68       63.49     22.32 o
   0   6  19      223.50      237.20     16.11 o
   1   6  19       13.61       23.71     15.76 o
   2   6  19      506.53      543.49     40.37 o
   3   6  19      316.66      350.72     26.80 o
   4   6  19      292.20      290.70     29.77 o
  -4   7  19      248.50      252.19     26.92 o
  -3   7  19       90.56       47.71     31.54 o
  -2   7  19     1281.20     1201.72     71.83 o
  -1   7  19      131.23      128.43     12.70 o
   0   7  19       67.66       57.20     19.49 o
   1   7  19      846.68      862.83     41.90 o
   2   7  19     1439.59     1418.79     78.88 o
   3   7  19     1269.91     1250.98     75.46 o
   4   7  19      945.01     1033.99     76.85 o
  -4   8  19     1377.83     1560.05     93.16 o
  -3   8  19      167.79      202.68     22.47 o
  -2   8  19     4722.35     4762.48    142.22 o
  -1   8  19     2981.20     2953.84     75.23 o
   0   8  19     3804.33     3538.75     81.44 o
   1   8  19     3289.64     3233.71     77.47 o
   2   8  19       24.83        3.58     26.36 o
   3   8  19       66.77       64.99     29.28 o
   4   8  19     1068.45      972.01     63.19 o
  -3   9  19     2092.84     2178.52    102.62 o
  -2   9  19        9.86       32.65     24.31 o
  -1   9  19      766.41      714.39     35.18 o
   0   9  19        4.02       -1.04     31.36 o
   1   9  19      203.84      222.66     13.64 o
   2   9  19      139.36      140.50     17.43 o
  -3  10  19     1717.82     1874.72    100.78 o
  -2  10  19      966.17      978.83     65.52 o
  -1  10  19        2.17       22.41     16.91 o
   0  10  19     8340.95     8076.12    232.06 o
   1  10  19       85.31       84.50     19.88 o
   2  10  19     8287.21     7791.21    177.98 o
   3  10  19      572.97      627.85     48.00 o
  -3  11  19        4.82        0.00     24.64 o
  -2  11  19      170.26      173.59     19.62 o
  -1  11  19       35.89       57.03     24.18 o
   0  11  19       71.88       88.50     11.31 o
   1  11  19      271.55      266.18     14.98 o
   2  11  19       93.36       94.35     17.09 o
   3  11  19       71.38       79.17     30.87 o
  -3  12  19      137.50      187.27     24.92 o
  -2  12  19      245.92      235.43     22.28 o
  -1  12  19        3.96       22.25     25.70 o
   0  12  19      722.21      803.41     43.46 o
   1  12  19       39.96       31.66     36.60 o
   2  12  19     2169.82     2233.62     98.59 o
   3  12  19        0.70      -12.85     28.88 o
  -1  13  19     1117.26     1245.68     73.07 o
   0  13  19       35.54       37.90     18.70 o
   1  13  19      273.71      288.18     18.84 o
   2  13  19       46.34       36.37     27.16 o
  -2  14  19      630.81      594.46     38.44 o
  -1  14  19      989.30     1023.19     70.96 o
   0  14  19     1790.67     1891.07     65.29 o
   1  14  19      196.63      231.41     71.19 o
   2  14  19     3003.61     2867.01    126.34 o
  -1  15  19       11.65       12.72     26.49 o
   0  15  19       25.29       42.44     15.37 o
   1  15  19      131.17      132.04     34.56 o
  -1  -6  20      424.46      396.53     24.54 o
   0  -6  20      276.80      308.27     20.16 o
   1  -6  20      782.20      851.43     70.29 o
  -2  -5  20     4034.83     3958.17    153.82 o
  -1  -5  20        7.44       18.04     29.64 o
   0  -5  20      392.84      373.76     23.25 o
   1  -5  20       17.18      -39.74     39.74 o
   2  -5  20     1227.96     1261.27     85.92 o
  -2  -4  20       18.21       14.64     25.30 o
  -1  -4  20     3171.96     3094.53     93.70 o
   0  -4  20      589.10      546.95     35.05 o
   1  -4  20     1852.96     1812.62     72.14 o
   2  -4  20      331.04      354.49     30.24 o
  -3  -3  20        0.28      -16.03     33.31 o
  -2  -3  20       17.42       51.66     25.24 o
  -1  -3  20      379.42      393.16     22.17 o
   0  -3  20       97.86       73.66     25.28 o
   1  -3  20      590.00      553.55     30.83 o
   2  -3  20      232.77      215.00     25.86 o
   3  -3  20      511.23      514.00     41.74 o
  -3  -2  20     2169.31     2329.08    120.32 o
  -2  -2  20     1475.21     1467.02     91.24 o
  -1  -2  20     3067.36     3004.56     87.94 o
   0  -2  20     2386.33     2249.17     77.29 o
   1  -2  20      212.80      239.60     18.23 o
   2  -2  20      767.39      694.39     56.61 o
   3  -2  20     4120.05     4510.42    168.37 o
  -3  -1  20      178.50       35.59     43.41 o
  -2  -1  20      439.39      445.87     43.66 o
  -1  -1  20      410.37      390.13     23.85 o
   0  -1  20     1186.55     1209.64     57.16 o
   1  -1  20      174.29      132.47     39.67 o
   2  -1  20      145.88      240.38     22.93 o
   3  -1  20      753.62      788.40     62.91 o
  -3   0  20     2516.79     2883.59    125.14 o
  -2   0  20     6605.33     6545.60    178.91 o
  -1   0  20     1003.87     1010.45    117.38 o
   0   0  20     5580.20     5498.74    113.89 o
   1   0  20     1010.73     1011.68     53.46 o
   2   0  20     4346.53     4310.61    146.48 o
   3   0  20     2802.70     3114.75    140.57 o
  -3   1  20      130.25      120.87     46.19 o
  -2   1  20      766.65      710.34     53.44 o
  -1   1  20       22.16       12.47     19.27 o
   0   1  20       74.56       95.29     23.75 o
   1   1  20        0.85        4.87     20.95 o
   2   1  20      966.25      949.66     68.78 o
   3   1  20       50.30       91.82     45.05 o
  -3   2  20     1494.07     1537.24     93.71 o
  -2   2  20     2362.42     2448.25    107.31 o
  -1   2  20        5.04       27.01     19.03 o
   0   2  20    10528.80    10726.29    190.80 o
   1   2  20     4206.75     4027.71    107.44 o
   2   2  20     1357.76     1323.61     84.77 o
   3   2  20     5281.44     5321.39    180.03 o
   4   2  20      953.59      897.47     60.10 o
  -4   3  20     2131.72     2206.30    117.41 o
  -3   3  20     1132.68     1057.84     77.27 o
  -2   3  20      436.54      448.03     33.25 o
  -1   3  20       50.14       59.35     22.05 o
   0   3  20      427.04      413.42     34.75 o
   1   3  20      314.69      308.05     17.53 o
   2   3  20     2225.36     2366.05    105.52 o
   3   3  20     1521.88     1680.84    104.26 o
   4   3  20      826.79      983.16     68.31 o
  -4   4  20     2487.00     2340.50    126.00 o
  -3   4  20       53.37       67.97     29.94 o
  -2   4  20       23.90      -16.29     30.47 o
  -1   4  20       21.42       20.67     21.10 o
   0   4  20     4360.84     4707.30     99.06 o
   1   4  20     2159.94     2177.68     75.73 o
   2   4  20      181.87      186.00     22.27 o
   3   4  20     5163.35     5183.02    176.12 o
   4   4  20     1302.19     1253.69     77.56 o
  -4   5  20      138.05      134.72     24.12 o
  -3   5  20      196.61      133.70     47.73 o
  -2   5  20      897.62      940.80     69.63 o
  -1   5  20       43.81       79.45     27.16 o
   0   5  20        0.29       -2.72     32.85 o
   1   5  20      135.00      132.62     14.44 o
   2   5  20      321.85      386.64     29.58 o
   3   5  20     1094.74     1080.73     76.66 o
   4   5  20        0.33       -5.36     29.21 o
  -3   6  20     1621.19     1762.08     95.83 o
  -2   6  20    11389.61    11020.47    221.51 o
  -1   6  20      958.56      912.92     96.32 o
   0   6  20    21424.59    20537.53    212.34 o
   1   6  20     6408.49     6574.50    122.18 o
   2   6  20     7985.30     7589.79    183.67 o
   3   6  20     1623.12     1767.32     97.70 o
   4   6  20        1.35      -34.31     34.31 o
  -2   7  20      236.58      247.38     23.60 o
  -1   7  20       72.53       85.70     15.11 o
   0   7  20      230.13      225.75     28.38 o
   1   7  20      125.66      136.99     12.89 o
   2   7  20      317.28      357.97     31.31 o
   3   7  20      234.57      228.33     24.60 o
   4   7  20       55.19       15.17     38.09 o
  -3   8  20     1221.98     1060.31     79.08 o
  -2   8  20     4509.44     4401.43    140.05 o
  -1   8  20     3187.88     3084.36     79.52 o
   0   8  20     6199.77     6103.15    215.17 o
   1   8  20      202.22      232.70     16.54 o
   2   8  20     1228.49     1226.82     76.92 o
   3   8  20      975.60      936.70     60.92 o
  -3   9  20       63.94       54.85     29.68 o
  -2   9  20     1655.02     1663.76     85.26 o
  -1   9  20        3.90        6.47     14.86 o
   0   9  20      198.58      188.30     29.83 o
   1   9  20       88.74       96.63     52.94 o
   2   9  20     3244.85     3335.73    119.78 o
   3   9  20       18.83       51.53     23.51 o
  -3  10  20     2663.28     2769.65    119.89 o
  -2  10  20     3753.86     3457.73    126.45 o
  -1  10  20     2245.59     2078.20     66.91 o
   0  10  20     7734.09     7535.67    358.01 o
   1  10  20       98.39      103.08     11.88 o
   2  10  20     2409.31     2343.81    101.39 o
   3  10  20      211.49      209.41     23.27 o
  -3  11  20        7.96       32.98     23.58 o
  -2  11  20      148.58      172.11     21.74 o
  -1  11  20        0.02       -7.48     21.99 o
   0  11  20      117.76      141.86     12.84 o
   1  11  20       67.47       81.66     22.00 o
   2  11  20       46.42       31.47     29.35 o
   3  11  20      161.48      153.03     22.40 o
  -2  12  20     2654.28     2476.18    110.20 o
  -1  12  20      523.25      535.63     43.48 o
   0  12  20     5312.47     5517.86    109.27 o
   1  12  20      182.22      160.02     38.78 o
   2  12  20      856.77      830.38     64.61 o
   3  12  20     2372.34     2466.30    114.71 o
  -2  13  20      894.02      984.48     70.13 o
  -1  13  20       20.05       -4.04     31.40 o
   0  13  20       17.88       30.82     12.62 o
   1  13  20       82.68       85.49     38.96 o
   2  13  20     1467.64     1503.66     85.75 o
  -1  14  20      358.69      367.46     26.86 o
   0  14  20      493.42      509.68     39.82 o
   1  14  20      828.32      894.85     44.93 o
   2  14  20      712.40      717.25     51.87 o
  -1  15  20       14.53       -8.81     27.82 o
   0  15  20      387.17      416.64     74.99 o
   1  15  20       12.61       -4.73     20.26 o
   0  -6  21      271.03      255.57     22.72 o
  -1  -5  21      164.25      136.53     17.89 o
   0  -5  21        1.60       13.07     20.46 o
   1  -5  21      465.99      497.17     29.47 o
  -2  -4  21       97.67      132.18     22.00 o
  -1  -4  21       15.56       48.38     22.22 o
   0  -4  21       25.53       21.89     17.40 o
   1  -4  21      317.68      294.24     20.16 o
   2  -4  21       51.44       67.57     36.37 o
  -2  -3  21      603.33      589.58     50.13 o
  -1  -3  21      389.28      402.97     23.49 o
   0  -3  21        0.13        6.86     18.36 o
   1  -3  21      114.38      145.21     34.49 o
   2  -3  21      771.04      760.06     56.34 o
  -3  -2  21       25.33       26.89     39.15 o
  -2  -2  21      795.68      729.96     50.50 o
  -1  -2  21     1981.44     1891.22    101.03 o
   0  -2  21     1388.02     1327.84     64.60 o
   1  -2  21     1773.75     1834.96     72.63 o
   2  -2  21     2323.95     2331.53    115.41 o
  -3  -1  21      238.29      251.72     27.58 o
  -2  -1  21      715.62      647.85     43.71 o
  -1  -1  21      206.71      190.52     24.36 o
   0  -1  21      175.81      127.55     35.64 o
   1  -1  21        0.17        2.35     18.52 o
   2  -1  21     2290.93     2446.96    115.49 o
   3  -1  21        7.17        5.43     30.40 o
  -3   0  21       75.96       93.55     38.16 o
  -2   0  21      153.37       90.80     42.15 o
  -1   0  21     1997.78     1944.69     71.90 o
   0   0  21        0.04      -87.36     87.36 o
   1   0  21     2181.46     2106.40     75.70 o
   2   0  21      351.24      351.03     34.49 o
   3   0  21       70.39       80.43     22.53 o
  -3   1  21       27.73       99.29     34.25 o
  -2   1  21     1916.52     1957.20    102.51 o
  -1   1  21       89.04       73.38     16.08 o
   0   1  21       22.58       12.11     21.54 o
   1   1  21       28.35       18.46     22.19 o
   2   1  21     2587.59     2614.03    119.82 o
   3   1  21      318.17      286.16     29.91 o
  -3   2  21      981.98      923.29     67.10 o
  -2   2  21     1181.13     1196.99     78.29 o
  -1   2  21     4465.70     4520.67    103.26 o
   0   2  21    11114.90    11366.51    298.79 o
   1   2  21     3597.81     3589.60    108.03 o
   2   2  21     9769.39     9824.29    224.25 o
   3   2  21      415.65      390.11     36.36 o
  -3   3  21     1293.23     1432.15     97.42 o
  -2   3  21      510.47      537.83     33.06 o
  -1   3  21      655.62      680.57     35.68 o
   0   3  21        2.08        6.54     18.90 o
   1   3  21       30.15       41.69     20.70 o
   2   3  21      465.02      506.07     38.83 o
   3   3  21     1001.91     1037.19     69.30 o
  -3   4  21       93.89      106.54     36.24 o
  -2   4  21       32.83       42.92     32.72 o
  -1   4  21     2642.31     2567.79     79.67 o
   0   4  21      297.67      253.09     18.40 o
   1   4  21     1690.86     1780.45     66.38 o
   2   4  21      571.80      536.46     34.60 o
   3   4  21        5.99       15.23     31.66 o
  -3   5  21       59.04       77.38     20.87 o
  -2   5  21      183.64      210.99     23.60 o
  -1   5  21      201.86      198.61     16.59 o
   0   5  21      588.95      542.98     31.16 o
   1   5  21       59.07       18.41     22.91 o
   2   5  21     3092.19     3101.89    125.09 o
   3   5  21       77.60       44.65     31.01 o
  -3   6  21      434.92      434.27     43.33 o
  -2   6  21      364.10      433.93     34.50 o
  -1   6  21     5288.30     5228.49    269.35 o
   0   6  21     1147.88     1076.73     69.29 o
   1   6  21     4660.05     4482.53    100.31 o
   2   6  21     5757.59     5435.38    163.34 o
   3   6  21        0.95      -23.98     33.51 o
  -3   7  21      624.12      695.96     54.45 o
  -2   7  21     1806.27     1819.62     89.19 o
  -1   7  21      101.36       82.67     24.11 o
   0   7  21        5.11       -0.50     16.05 o
   1   7  21        4.64        3.84     17.69 o
   2   7  21     2623.25     2603.48    111.89 o
   3   7  21      376.09      394.76     30.85 o
  -3   8  21       21.51        0.00     23.71 o
  -2   8  21      790.41      874.61     68.59 o
  -1   8  21     1317.07     1321.41     86.89 o
   0   8  21     6312.73     5835.12    141.05 o
   1   8  21     1940.43     1592.91     60.79 o
   2   8  21     5945.03     5763.44    163.46 o
   3   8  21       46.65       59.69     25.57 o
  -3   9  21      111.91       62.88     35.85 o
  -2   9  21      379.66      351.27     28.59 o
  -1   9  21       18.45       35.04     26.10 o
   0   9  21       61.91       41.40     21.99 o
   1   9  21      245.61      221.57     15.45 o
   2   9  21       39.32       44.45     31.13 o
   3   9  21       53.86       18.22     34.65 o
  -3  10  21      101.61       29.22     31.61 o
  -2  10  21     4151.11     4081.17    139.75 o
  -1  10  21      908.74      855.66     38.79 o
   0  10  21     1998.08     2064.09     67.85 o
   1  10  21      311.70      314.94     17.56 o
   2  10  21       21.78       61.20     29.08 o
   3  10  21       15.26       73.12     32.99 o
  -2  11  21      294.13      313.92     28.05 o
  -1  11  21      442.76      415.67     34.11 o
   0  11  21       68.58       46.97     22.96 o
   1  11  21      171.96      149.12     13.82 o
   2  11  21     1598.79     1709.00     93.34 o
   3  11  21       94.34       64.47     30.54 o
  -2  12  21       65.59       56.51     35.64 o
  -1  12  21     5981.60     5639.27    165.42 o
   0  12  21     1029.94     1074.26     51.97 o
   1  12  21     3604.75     3605.72     90.90 o
   2  12  21     1723.31     1705.75     88.84 o
  -2  13  21       36.14       18.02     28.48 o
  -1  13  21      811.22      825.53     54.82 o
   0  13  21       60.09       69.49     29.75 o
   1  13  21       26.20       46.37     19.83 o
   2  13  21       60.63       72.21     17.36 o
  -1  14  21     1152.72     1160.18     79.44 o
   0  14  21     4829.06     5160.39    170.13 o
   1  14  21     1486.42     1552.52    200.28 o
   0  15  21       42.27       46.42     24.78 o
   0  -5  22        7.48       37.63     24.94 o
  -1  -4  22        6.32       13.60     20.73 o
   0  -4  22     1188.88     1091.98     55.48 o
   1  -4  22     1238.21     1265.58     64.03 o
  -2  -3  22      363.17      390.60     31.57 o
  -1  -3  22       92.17       89.63     24.38 o
   0  -3  22        3.31       17.70     19.52 o
   1  -3  22      658.83      599.87     34.53 o
   2  -3  22      639.46      721.49     57.10 o
  -2  -2  22     5372.38     5017.71    169.94 o
  -1  -2  22     4752.58     4767.43    177.82 o
   0  -2  22    11878.78    11193.48    175.96 o
   1  -2  22      649.62      690.48     39.06 o
   2  -2  22     3123.56     2845.55    131.57 o
  -2  -1  22     2055.76     1967.93    107.60 o
  -1  -1  22      524.21      534.00     36.67 o
   0  -1  22       56.53       43.64     26.20 o
   1  -1  22       27.43       15.15     37.29 o
   2  -1  22     3129.76     3125.54    137.04 o
  -3   0  22      809.75      875.59     64.58 o
  -2   0  22     6368.90     6124.81    184.13 o
  -1   0  22      139.42       98.99     33.46 o
   0   0  22    11893.14    11444.16    175.65 o
   1   0  22      140.35        9.60     39.67 o
   2   0  22     4753.82     4787.14    167.82 o
  -3   1  22      504.03      467.47     37.23 o
  -2   1  22      442.07      370.80     32.98 o
  -1   1  22       41.25       46.33     20.21 o
   0   1  22      353.93      344.22     39.77 o
   1   1  22      966.32     1079.99     80.08 o
   2   1  22     2238.82     2395.70    118.40 o
   3   1  22      850.57      896.56     64.66 o
  -3   2  22     3830.51     3849.28    156.88 o
  -2   2  22      776.09      697.41     53.23 o
  -1   2  22      194.02      181.00     17.59 o
   0   2  22     2413.18     2519.26    105.35 o
   1   2  22     2842.56     2784.80     86.45 o
   2   2  22     1076.35     1032.45     67.07 o
   3   2  22     1830.02     1799.94    111.22 o
  -3   3  22       38.63       75.25     18.61 o
  -2   3  22        6.79        4.64     27.88 o
  -1   3  22        1.48       42.88     18.96 o
   0   3  22      154.65      188.21     15.42 o
   1   3  22      253.73      255.73     20.59 o
   2   3  22       11.30       51.33     27.62 o
   3   3  22      585.90      688.79     57.09 o
  -3   4  22     5796.80     5519.10    185.76 o
  -2   4  22    11750.55    11577.83    244.78 o
  -1   4  22    11602.33    11093.70    168.73 o
   0   4  22    11385.23    11119.70    423.48 o
   1   4  22     5812.09     5604.21    118.74 o
   2   4  22     5840.10     5852.52    175.77 o
   3   4  22     1044.30     1213.74     84.47 o
  -3   5  22      212.71      270.86     28.50 o
  -2   5  22      429.83      421.75     37.96 o
  -1   5  22       15.51       40.21     31.96 o
   0   5  22        1.09      -20.72     20.72 o
   1   5  22       28.48       55.97     26.17 o
   2   5  22      146.34      147.79     20.35 o
   3   5  22      309.50      261.95     29.64 o
  -3   6  22      310.89      321.70     30.04 o
  -2   6  22      161.02      165.76     22.53 o
  -1   6  22       46.67       85.22     19.68 o
   0   6  22     1740.95     1742.97     64.91 o
   1   6  22     2647.31     2704.37     82.17 o
   2   6  22      781.63      872.51     57.48 o
   3   6  22     3657.66     3683.14    153.71 o
  -3   7  22     4162.20     4398.40    160.52 o
  -2   7  22      158.07      161.85     23.26 o
  -1   7  22      209.40      199.47     17.53 o
   0   7  22        0.18      -16.44     18.32 o
   1   7  22     1469.64     1372.41     79.20 o
   2   7  22       15.21      -21.92     26.69 o
   3   7  22     5313.62     5393.39    176.89 o
  -3   8  22     4349.82     4450.23    162.97 o
  -2   8  22      318.47      254.61     24.94 o
  -1   8  22     1828.63     1959.51     69.50 o
   0   8  22       25.12       18.63     29.94 o
   1   8  22       14.42       25.98     19.38 o
   2   8  22      401.42      434.83     35.89 o
   3   8  22       73.04      -19.48     38.43 o
  -3   9  22       35.21       40.87     38.29 o
  -2   9  22       23.51       47.82     27.89 o
  -1   9  22      193.23      178.71     15.98 o
   0   9  22      118.31      129.23     12.95 o
   1   9  22       51.89       58.94     18.99 o
   2   9  22      177.17      152.45     21.61 o
   3   9  22      478.15      485.94     41.27 o
  -2  10  22      188.91      153.78     23.66 o
  -1  10  22      153.78      153.13     30.06 o
   0  10  22      126.21      141.78     14.77 o
   1  10  22     4152.86     4044.07     95.21 o
   2  10  22       15.11       30.27     26.36 o
   3  10  22     2898.68     2923.13    130.82 o
  -2  11  22       69.35       75.79     18.35 o
  -1  11  22      110.22       83.23     20.14 o
   0  11  22      231.20      220.12     17.54 o
   1  11  22      158.18      133.16     14.78 o
   2  11  22      651.86      669.06     47.08 o
  -2  12  22      381.50      352.42     34.82 o
  -1  12  22      936.13      920.90     70.28 o
   0  12  22     1481.28     1414.22     68.91 o
   1  12  22     4748.80     4524.79    105.56 o
   2  12  22      758.73      663.80     50.89 o
  -1  13  22        3.48      -30.27     30.27 o
   0  13  22        0.23      -11.21     18.03 o
   1  13  22      432.23      423.43     25.06 o
   0  14  22     1323.26     1196.29     61.28 o
   1  14  22     2113.17     2076.22     76.05 o
  -1  -3  23       91.44       75.84     47.74 o
   0  -3  23        0.17      -15.52     20.72 o
   1  -3  23     1141.57     1121.45     60.12 o
  -1  -2  23      330.72      291.96     24.73 o
   0  -2  23     1221.91     1226.43     59.97 o
   1  -2  23      756.11      823.19     42.32 o
  -2  -1  23      333.32      344.73     30.04 o
  -1  -1  23        0.45      -22.65     22.65 o
   0  -1  23      126.18      108.10     21.34 o
   1  -1  23      878.39      878.38     43.77 o
   2  -1  23     1691.27     1642.19    102.95 o
  -2   0  23      534.75      465.95     36.44 o
  -1   0  23     2853.90     3094.10     93.41 o
   0   0  23        1.94      -65.14     65.14 o
   1   0  23     2342.85     2509.08     83.01 o
   2   0  23      601.96      518.86     45.15 o
  -2   1  23     1423.36     1401.70     92.73 o
  -1   1  23      188.66      188.43     19.39 o
   0   1  23        0.51       36.39     23.71 o
   1   1  23        1.00      -26.64     64.48 o
   2   1  23      973.83     1002.43     68.89 o
  -2   2  23     1810.95     1642.10     96.15 o
  -1   2  23     2008.05     2034.00     95.30 o
   0   2  23     1643.19     1507.38     67.25 o
   1   2  23     2184.01     2248.03    193.21 o
   2   2  23      331.51      347.27     31.44 o
   3   2  23       39.20       50.74     40.21 o
  -3   3  23       86.77      100.31     41.01 o
  -2   3  23     1115.91     1190.74     81.98 o
  -1   3  23       47.25       58.36     21.27 o
   0   3  23        6.54      -17.95     31.59 o
   1   3  23     1312.76     1311.65     67.51 o
   2   3  23     2220.12     2267.92    115.51 o
   3   3  23     2144.72     2325.68    124.90 o
  -3   4  23        0.68       -5.50     29.80 o
  -2   4  23      643.84      682.70     54.32 o
  -1   4  23     1156.13     1086.80     57.40 o
   0   4  23       42.73       23.83     24.32 o
   1   4  23     1997.76     1922.10     74.07 o
   2   4  23      702.94      778.93     55.40 o
   3   4  23      137.54      131.01     25.12 o
  -3   5  23      523.21      540.31     39.49 o
  -2   5  23     1534.74     1437.81     94.99 o
  -1   5  23      111.94      107.26     15.10 o
   0   5  23       41.89       39.56     32.72 o
   1   5  23      134.39      141.67     29.59 o
   2   5  23     1969.97     1945.84    102.11 o
   3   5  23     1047.02      954.25     68.57 o
  -3   6  23        3.21        0.00     26.89 o
  -2   6  23     1342.23     1239.16     91.18 o
  -1   6  23        2.28       -9.01     26.16 o
   0   6  23      634.32      663.12     48.62 o
   1   6  23       35.63       -9.29     23.07 o
   2   6  23       21.62       46.90     22.06 o
   3   6  23        5.01        0.00     29.47 o
  -3   7  23       60.13       81.35     41.01 o
  -1   7  23       67.54       53.35     23.71 o
   0   7  23       19.43       24.91     20.35 o
   1   7  23      108.90      132.61     14.24 o
   3   7  23       79.62       68.17     42.93 o
  -2   8  23     1221.27     1189.52     81.81 o
  -1   8  23      937.06      866.70     44.12 o
   0   8  23        6.15        4.24     27.75 o
   1   8  23     1199.35     1098.85     55.24 o
   2   8  23      320.49      299.57     28.58 o
   3   8  23      508.88      526.14     44.40 o
  -2   9  23      162.49      155.95     22.93 o
  -1   9  23       92.50       87.74     23.88 o
   0   9  23       71.33       65.64     29.88 o
   1   9  23      322.45      328.53     18.81 o
   2   9  23        9.50        9.21     20.60 o
  -2  10  23        1.96        0.00     22.78 o
  -1  10  23      610.19      595.13     32.21 o
   0  10  23       78.84       49.79     23.71 o
   1  10  23      671.58      701.02     36.95 o
   2  10  23      700.62      719.53     54.80 o
  -2  11  23      900.10      960.19     74.05 o
  -1  11  23       32.38      -17.95     29.81 o
   0  11  23        8.63       10.77     17.03 o
   1  11  23      136.91      118.24     19.32 o
   2  11  23      669.30      686.33     53.13 o
  -1  12  23      126.70       68.92     34.66 o
   0  12  23     1469.85     1678.12     67.00 o
   1  12  23      102.14       77.06     13.74 o
   2  12  23        4.24      -18.94     33.51 o
  -1  13  23       29.23       61.60     35.17 o
   0  13  23      207.74      219.94     16.01 o
   1  13  23      154.47      171.58     15.84 o
  -1  -2  24     2952.64     2656.82     92.01 o
   0  -2  24      446.00      437.69     24.21 o
   1  -2  24    10855.73    10340.53    180.69 o
  -1  -1  24      350.74      368.66     34.95 o
   0  -1  24      543.49      513.89     32.83 o
   1  -1  24       53.59       28.53     32.28 o
  -2   0  24      134.70      146.12     22.73 o
  -1   0  24      113.67      123.75     31.04 o
   0   0  24      117.09      135.92     17.64 o
   1   0  24       91.25       49.79     33.49 o
   2   0  24       55.96      105.27     41.47 o
  -2   1  24     1025.96      813.06     62.78 o
  -1   1  24        4.95        9.24     29.81 o
   0   1  24       25.17       12.26     23.71 o
   1   1  24      694.06      688.88     56.29 o
   2   1  24     1989.96     1908.01    107.81 o
  -2   2  24     3759.19     3557.45    147.09 o
  -1   2  24      918.54      929.64     45.76 o
   0   2  24    11541.35    11499.42    259.49 o
   1   2  24     4283.97     4250.30    111.70 o
   2   2  24     5362.95     5282.52    179.00 o
  -2   3  24      924.14      888.10     60.43 o
  -1   3  24      509.73      505.27     26.73 o
   0   3  24       56.44       72.13     22.54 o
   1   3  24       60.49       49.73     26.86 o
   2   3  24       56.43       91.62     41.34 o
  -2   4  24      107.56      151.41     22.40 o
  -1   4  24     2119.48     2162.16     76.67 o
   0   4  24      730.02      701.17     42.75 o
   1   4  24     2994.54     2896.56    104.69 o
   2   4  24        8.93      -15.17     31.53 o
  -2   5  24      931.36      942.27     74.73 o
  -1   5  24       15.58       30.10     19.17 o
   0   5  24        8.80       -9.60     30.27 o
   1   5  24        3.98        0.00     28.75 o
   2   5  24     2044.82     2048.82    108.79 o
  -2   6  24     3777.42     3784.08    148.61 o
  -1   6  24     3009.70     2900.74     92.43 o
   0   6  24     8577.35     8433.18    378.47 o
   1   6  24       89.38       95.71     16.91 o
   2   6  24     2948.70     3100.46    136.00 o
  -2   7  24      126.77       97.01     21.27 o
  -1   7  24       74.18       75.24     16.15 o
   0   7  24       72.08       46.80     25.02 o
   1   7  24       23.59       32.92     30.87 o
   2   7  24      303.43      283.49     29.44 o
  -2   8  24       82.89       53.93     35.71 o
  -1   8  24     5072.86     4985.88    116.12 o
   0   8  24      860.14      858.00     44.59 o
   1   8  24    12836.83    12380.10    243.52 o
   2   8  24      431.37      416.40     32.51 o
  -1   9  24      243.50      263.16     18.52 o
   0   9  24       64.52       50.93     21.64 o
   1   9  24       74.60       26.57     24.47 o
   2   9  24       22.40       34.25     27.29 o
  -2  10  24     2015.37     1975.03    109.08 o
  -1  10  24     1574.95     1547.84     98.72 o
   0  10  24     7489.93     7240.64    295.70 o
   1  10  24      120.78      112.30     17.26 o
   2  10  24      824.53      868.74     60.07 o
  -1  11  24      261.50      289.21     28.44 o
   0  11  24       50.19       67.67     24.15 o
   1  11  24      201.87      216.47     17.23 o
  -1  12  24     2023.75     2131.66    108.88 o
   0  12  24     9502.77     9615.47    262.39 o
   1  12  24      306.71      349.14     30.34 o
   0  -1  25       86.98      102.69     29.74 o
  -1   0  25       71.11       67.36     17.18 o
   0   0  25        4.44        7.93     21.00 o
   1   0  25       40.32       30.84     23.62 o
  -1   1  25      455.40      405.17     28.70 o
   0   1  25       44.18       46.83     31.27 o
   1   1  25       65.23       63.49     18.16 o
  -1   2  25      768.62      685.90     55.91 o
   0   2  25     1290.72     1485.56    106.03 o
   1   2  25      326.75      308.81     23.47 o
  -2   3  25        0.83       20.86     24.51 o
  -1   3  25      497.92      468.35     25.30 o
   0   3  25       12.96       -7.21     50.44 o
   1   3  25      209.13      189.24     18.73 o
   2   3  25        3.87        5.30     32.26 o
  -2   4  25       25.62       41.73     29.54 o
  -1   4  25      176.74      420.75     24.65 o
   0   4  25       29.49       -4.47     21.21 o
   1   4  25        9.98       -7.98     21.35 o
   2   4  25       54.64       21.20     38.22 o
  -2   5  25     1223.02     1146.37     85.52 o
  -1   5  25       26.65        6.22     16.13 o
   0   5  25       18.93        8.97     24.39 o
   1   5  25      155.53      169.00     16.30 o
   2   5  25     1093.90     1062.72     68.98 o
  -2   6  25     1325.15     1190.31     88.62 o
  -1   6  25     3680.37     3590.29    102.49 o
   0   6  25       43.24      -13.05     25.26 o
   1   6  25     3383.41     3435.08     99.85 o
   2   6  25     1248.77     1205.22     91.99 o
  -2   7  25      135.90      156.59     23.33 o
  -1   7  25       67.59       64.84     29.05 o
   0   7  25      254.11      243.72     18.80 o
   1   7  25      180.87      185.91     25.92 o
   2   7  25       98.28      100.25     39.16 o
  -2   8  25     1222.03     1110.97     84.32 o
  -1   8  25      277.12      309.29     41.01 o
   0   8  25     1052.72      973.45     50.66 o
   1   8  25       38.06       17.45     27.23 o
   2   8  25      264.75      229.34     25.53 o
  -1   9  25        0.70        5.68     42.42 o
   0   9  25       44.38       -2.10     34.48 o
   1   9  25     1130.75     1067.85     74.48 o
  -1  10  25     8829.18     8698.25    159.92 o
   0  10  25      837.67      872.42     41.92 o
   1  10  25     6613.79     6644.15    168.95 o
  -1  11  25       54.61       40.41     31.14 o
   0  11  25       41.68        7.41     24.81 o
   1  11  25      272.59      219.01     20.92 o
   0   1  26      303.76      270.98     22.68 o
  -1   2  26    13223.59    12105.03    196.73 o
   0   2  26      397.63      412.79     23.42 o
   1   2  26     2277.32     2175.49     87.20 o
  -1   3  26       24.78       63.78     18.22 o
   0   3  26      288.96      261.76     20.32 o
   1   3  26      158.49      181.44     15.78 o
  -1   4  26     1185.17     1240.86     64.65 o
   0   4  26     1088.83     1047.45     89.87 o
   1   4  26        6.87      -24.36     24.36 o
  -1   5  26        7.36       -3.66     26.63 o
   0   5  26      125.28      154.30     19.63 o
   1   5  26        2.45      -26.63     29.61 o
  -1   6  26      921.54     1010.17     48.47 o
   0   6  26      206.94      207.33     18.00 o
   1   6  26      484.72      454.53     28.00 o
  -1   7  26      194.62      200.83     18.37 o
   0   7  26      350.93      357.37     34.62 o
   1   7  26      111.30      107.01     19.27 o
  -1   8  26     4190.70     4198.52    114.34 o
   0   8  26        6.17       -7.01     19.61 o
   1   8  26     1261.70     1277.44     71.92 o
  -1   9  26        4.53       18.16     21.06 o
   0   9  26       29.20       -5.10     30.21 o
   1   9  26       11.01      -17.49     23.32 o
   0  10  26     2167.15     2067.22    110.18 o
   0   5  27      134.93      112.07     20.95 o
   0   6  27      238.25      233.64     21.88 o
 
